# Supplementary material for: Transcriptome of the Krushinsky-Molodkina Audiogenic Rat Strain and Identification of Possible Audiogenic Epilepsy-Associated Genes
Source: Front Mol Neurosci. 2021 Nov 4;14:738930. doi: 10.3389/fnmol.2021.738930 (PMC8600260; doi:10.3389/fnmol.2021.738930)
Supplement: Supplementary Table 2 — Differentially expressed genes (DEG) between all groups of comparison. [file Table_2.xlsx]

## Sheet: KM vs W
Gene ID	Symbol	Name	LogFC	LogCPM	p (QLF test)
ENSRNOG00000005826	RGD1562420	similar to hypothetical protein	4.25838	3.52678	9.59829e-08
ENSRNOG00000058047	AABR07000733.1		6.52201	1.19379	8.21682e-07
ENSRNOG00000030712	RT1-A2	RT1 class Ia, locus A2	-2.46471	3.91542	7.17046e-06
ENSRNOG00000047174	Pcdha4	protocadherin alpha 4	-2.63324	1.20946	7.93781e-06
ENSRNOG00000038999	RT1-A1	RT1 class Ia, locus A1	2.4595	5.77028	9.35166e-06
ENSRNOG00000037206	Ccdc77	coiled-coil domain containing 77	-2.02981	2.20605	2.06798e-05
ENSRNOG00000019388	Egfl7	EGF-like-domain, multiple 7	1.38214	4.3071	3.09624e-05
ENSRNOG00000057677	Rpl30l1	ribosomal protein L30-like 1	7.99782	0.376379	5.0222e-05
ENSRNOG00000037567	RGD1309730	similar to RIKEN cDNA B230118H07	-1.69607	3.50782	5.03146e-05
ENSRNOG00000019926	Ramp1	receptor activity modifying protein 1	-1.11666	4.73422	5.13869e-05
ENSRNOG00000020165	Ahsp	alpha hemoglobin stabilizing protein	-2.30757	1.22705	5.36627e-05
ENSRNOG00000004642	Lmx1a	LIM homeobox transcription factor 1 alpha	2.68516	1.65511	5.86352e-05
ENSRNOG00000026493	Cdnf	cerebral dopamine neurotrophic factor	2.25435	0.522116	0.00012896
ENSRNOG00000013673	Msh3	mutS homolog 3	-2.54231	2.76803	0.00013956
ENSRNOG00000005504	Pkp4	plakophilin 4	0.96989	9.19541	0.000144976
ENSRNOG00000026647	Cxcl16	C-X-C motif chemokine ligand 16	-2.42284	4.23407	0.000176584
ENSRNOG00000042068	Otud7b	OTU deubiquitinase 7B	0.817983	6.42133	0.000185669
ENSRNOG00000032703	Rasgrp3	RAS guanyl releasing protein 3	1.14412	4.97853	0.000197418
ENSRNOG00000032596	RT1-T24-1	RT1 class I, locus T24, gene 1	1.76062	0.998536	0.000210427
ENSRNOG00000011276	Tmem254	transmembrane protein 254	-0.763912	4.67565	0.000216669
ENSRNOG00000010174	Enpp4	ectonucleotide pyrophosphatase/phosphodiesterase 4	0.83594	6.27577	0.00023035
ENSRNOG00000013136	Oxsr1	oxidative stress responsive kinase 1	0.684862	6.39468	0.000240746
ENSRNOG00000015787	P3h4	prolyl 3-hydroxylase family member 4 (non-enzymatic)	-0.84551	4.46093	0.000299631
ENSRNOG00000012475	Prr5	proline rich 5	-0.666298	4.79524	0.000299781
ENSRNOG00000003262	Cacng4	calcium voltage-gated channel auxiliary subunit gamma 4	-0.581536	6.71086	0.000306439
ENSRNOG00000026336	Tmem255b	transmembrane protein 255B	-1.10152	2.91252	0.00031825
ENSRNOG00000053893	Opn4	opsin 4	2.39806	0.823429	0.000327022
ENSRNOG00000017725	Pnlip	pancreatic lipase	-1.09745	3.09746	0.000374763
ENSRNOG00000001066	Itih2	inter-alpha-trypsin inhibitor heavy chain 2	4.77323	0.101763	0.000401507
ENSRNOG00000001251	Grifin	galectin-related inter-fiber protein	-1.77261	2.2859	0.000428081
ENSRNOG00000015347	Trim45	tripartite motif-containing 45	0.782622	3.57074	0.000429242
ENSRNOG00000005592	Brinp2	BMP/retinoic acid inducible neural specific 2	-0.804172	5.78995	0.000502041
ENSRNOG00000053615	Mrpl50	mitochondrial ribosomal protein L50	-0.695481	4.53334	0.000514572
ENSRNOG00000028892	Prr36	proline rich 36	-0.729698	5.24326	0.000545618
ENSRNOG00000005975	LOC100362027	ribosomal protein L30-like	-1.38079	5.48677	0.000588358
ENSRNOG00000016182	Tgfa	transforming growth factor alpha	1.05019	5.59779	0.000644097
ENSRNOG00000005392	Ngfr	nerve growth factor receptor	1.03628	3.4074	0.000672003
ENSRNOG00000014037	Dcun1d3	defective in cullin neddylation 1 domain containing 3	1.14241	1.83832	0.000693237
ENSRNOG00000005093	Lgr6	leucine-rich repeat-containing G protein-coupled receptor 6	1.41033	2.17084	0.000696236
ENSRNOG00000010881	Trak2	trafficking kinesin protein 2	0.785587	8.34987	0.000713923
ENSRNOG00000016831	Serpinh1	serpin family H member 1	-0.634714	6.45525	0.000715083
ENSRNOG00000010268	Vom2r44	vomeronasal 2 receptor 44	3.69253	1.00969	0.000750119
ENSRNOG00000016213	Ssbp2	single-stranded DNA binding protein 2	-0.675573	5.62193	0.000755544
ENSRNOG00000047185	AABR07049994.1		-0.612694	5.88969	0.000757649
ENSRNOG00000021134	Anxa9	annexin A9	2.36011	0.941192	0.000764611
ENSRNOG00000031896	Chek1	checkpoint kinase 1	0.696902	5.47679	0.000767712
ENSRNOG00000049402	Nbl1	NBL1, DAN family BMP antagonist	0.499238	6.91455	0.000776554
ENSRNOG00000029726	Gstm1	glutathione S-transferase mu 1	-0.77794	7.69582	0.000796582
ENSRNOG00000016166	Pdlim1	PDZ and LIM domain 1	1.20976	3.14428	0.000801561
ENSRNOG00000015763	Nat8f3	N-acetyltransferase 8 (GCN5-related) family member 3	-1.03421	4.76791	0.000819562
ENSRNOG00000018159	Anxa4	annexin A4	1.10609	4.20849	0.000823769
ENSRNOG00000021027	Dbp	D-box binding PAR bZIP transcription factor	-0.673195	7.83066	0.000826394
ENSRNOG00000017130	Rhd	Rh blood group, D antigen	-1.29904	2.1874	0.000835961
ENSRNOG00000015812	Tm4sf1	transmembrane 4 L six family member 1	0.89746	3.51546	0.000837351
ENSRNOG00000012874	Rgma	repulsive guidance molecule BMP co-receptor a	-0.560066	6.80858	0.000838738
ENSRNOG00000042731	Slc25a18	solute carrier family 25 member 18	-0.592883	7.33924	0.000874415
ENSRNOG00000009787	Efcc1	EF-hand and coiled-coil domain containing 1	1.53285	1.50427	0.000891193
ENSRNOG00000030726	Asgr2	asialoglycoprotein receptor 2	-1.89801	0.808799	0.000906142
ENSRNOG00000015072	Ptgr1	prostaglandin reductase 1	1.81277	2.79044	0.00096235
ENSRNOG00000006595	Htr3a	5-hydroxytryptamine receptor 3A	-1.41623	3.06939	0.00104972
ENSRNOG00000022910	Emcn	endomucin	0.835506	3.22322	0.00107211
ENSRNOG00000000704	Cmklr1	chemerin chemokine-like receptor 1	-1.22281	1.47574	0.0010867
ENSRNOG00000014956	Slc11a1	solute carrier family 11 member 1	-3.33709	1.08689	0.00112342
ENSRNOG00000061299	LOC689064	beta-globin	-2.80785	8.06453	0.0011408
ENSRNOG00000043212	Dip2a	disco-interacting protein 2 homolog A	0.753617	6.32722	0.00115049
ENSRNOG00000017052	Pianp	PILR alpha associated neural protein	-0.642073	6.83075	0.00119466
ENSRNOG00000017097	Lhpp	phospholysine phosphohistidine inorganic pyrophosphate phosphatase	-0.458031	6.315	0.00120872
ENSRNOG00000050419	Avil	advillin	-1.83295	2.17524	0.00122944
ENSRNOG00000025715	Dynlrb1	dynein light chain roadblock-type 1	-0.510747	7.44636	0.0012349
ENSRNOG00000019176	Kcne5	potassium voltage-gated channel subfamily E regulatory subunit 5	1.33409	2.99156	0.00128883
ENSRNOG00000057078	Ddit4	DNA-damage-inducible transcript 4	-0.473734	6.24107	0.00131529
ENSRNOG00000006989	Vamp2	vesicle-associated membrane protein 2	-0.524534	9.76853	0.00139964
ENSRNOG00000012083	St6galnac2	ST6 N-acetylgalactosaminide alpha-2,6-sialyltransferase 2	-1.93826	0.386001	0.00141734
ENSRNOG00000036827	Ppp1r1a	protein phosphatase 1, regulatory (inhibitor) subunit 1A	-0.713113	5.33705	0.00142437
ENSRNOG00000013269	Tnfsf10	TNF superfamily member 10	1.16707	2.35566	0.00144219
ENSRNOG00000058882	Emd	emerin	-0.556623	4.46687	0.00146498
ENSRNOG00000004912	Itgav	integrin subunit alpha V	0.708932	5.07864	0.00146541
ENSRNOG00000021220	Cpxm1	carboxypeptidase X (M14 family), member 1	-0.896629	3.02711	0.00147916
ENSRNOG00000047796	Pcbd2	pterin-4 alpha-carbinolamine dehydratase 2	-0.694438	4.25633	0.00150876
ENSRNOG00000029910	Golga4	golgin A4	0.598081	6.38588	0.00161466
ENSRNOG00000025184	Prss35	serine protease 35	1.06838	1.97837	0.00166618
ENSRNOG00000055583	Ttyh3	tweety family member 3	-0.504717	7.57775	0.00170407
ENSRNOG00000013055	Zfyve16	zinc finger FYVE-type containing 16	0.832178	3.72298	0.00190005
ENSRNOG00000038319	Akr1c19	aldo-keto reductase family 1, member C19	1.18524	1.55874	0.0019045
ENSRNOG00000017510	Mfge8	milk fat globule-EGF factor 8 protein	-0.662157	7.94218	0.00193903
ENSRNOG00000008634	Cc2d1b	coiled-coil and C2 domain containing 1B	0.667221	5.26518	0.00194292
ENSRNOG00000017206	Igfbp5	insulin-like growth factor binding protein 5	-0.905168	7.47301	0.00196119
ENSRNOG00000059900	Bst2	bone marrow stromal cell antigen 2	1.14802	3.7183	0.00201003
ENSRNOG00000014179	Rps2	ribosomal protein S2	-0.510541	8.12845	0.00206674
ENSRNOG00000008587	Tek	TEK receptor tyrosine kinase	0.506488	5.19005	0.00209551
ENSRNOG00000012873	Gfm1	G elongation factor, mitochondrial 1	0.432006	5.21879	0.00213134
ENSRNOG00000010210	Slc7a11	solute carrier family 7 member 11	-0.639723	5.00908	0.0021664
ENSRNOG00000010450	Elovl7	ELOVL fatty acid elongase 7	1.01061	3.79404	0.00220349
ENSRNOG00000061004	Asphd2	aspartate beta-hydroxylase domain containing 2	-0.476858	5.73654	0.00220924
ENSRNOG00000000151	Ldlrap1	low density lipoprotein receptor adaptor protein 1	0.907994	3.8554	0.00227128
ENSRNOG00000016374	Fgfr2	fibroblast growth factor receptor 2	0.605871	7.23617	0.00227376
ENSRNOG00000009705	Lck	LCK proto-oncogene, Src family tyrosine kinase	-1.72751	1.19175	0.00229308
ENSRNOG00000013089	Kif13b	kinesin family member 13B	0.688485	5.28786	0.00232518
ENSRNOG00000006067	Aifm1	apoptosis inducing factor, mitochondria associated 1	0.556401	4.31478	0.00234979
ENSRNOG00000055567	Fmnl2	formin-like 2	0.597554	5.5619	0.002388
ENSRNOG00000011854	RGD1563986	similar to RIKEN cDNA E330009J07 gene	0.649807	4.78151	0.00243544
ENSRNOG00000007604	Igsf8	immunoglobulin superfamily, member 8	-0.486322	7.56237	0.00245268
ENSRNOG00000013847	Nova2	NOVA alternative splicing regulator 2	-0.514751	4.58441	0.0024538
ENSRNOG00000012379	Wdr18	WD repeat domain 18	-0.466306	5.94815	0.00247667
ENSRNOG00000007541	Fhl3	four and a half LIM domains 3	-0.950612	2.02902	0.00248505
ENSRNOG00000053943	Cops3	COP9 signalosome subunit 3	-0.493673	5.84522	0.00254945
ENSRNOG00000002192	Rell1	RELT-like 1	0.767453	2.7611	0.00259919
ENSRNOG00000013102	Entpd2	ectonucleoside triphosphate diphosphohydrolase 2	-0.56242	5.25268	0.00266123
ENSRNOG00000030124	Ptpn11	protein tyrosine phosphatase, non-receptor type 11	0.47513	8.64682	0.00266351
ENSRNOG00000015858	Hyal1	hyaluronidase 1	-0.796625	4.04775	0.00268017
ENSRNOG00000008027	Cavin4	caveolae associated protein 4	1.37878	1.03458	0.00268355
ENSRNOG00000003812	Nlgn3	neuroligin 3	-0.44568	6.68497	0.00277804
ENSRNOG00000014520	Ing1	inhibitor of growth family, member 1	-0.518845	5.02646	0.00278549
ENSRNOG00000015682	Kel	Kell metallo-endopeptidase	-2.08051	0.712198	0.00283808
ENSRNOG00000000858	Sapcd1	suppressor APC domain containing 1	1.98253	3.9948	0.00288408
ENSRNOG00000012580	Ccdc141	coiled-coil domain containing 141	0.908274	4.35221	0.00296715
ENSRNOG00000000432	Fkbpl	FKBP prolyl isomerase like	-0.654162	3.83104	0.00300385
ENSRNOG00000009856	Sypl1	synaptophysin-like 1	0.589242	4.64045	0.00300912
ENSRNOG00000001757	Tm4sf19	transmembrane 4 L six family member 19	-0.969833	2.02508	0.00302968
ENSRNOG00000019050	Ifit1	interferon-induced protein with tetratricopeptide repeats 1	-6.63483	1.06671	0.003032
ENSRNOG00000007392	Atp6v1f	ATPase H+ transporting V1 subunit F	-0.524981	7.20286	0.00304211
ENSRNOG00000023338	Tspan2	tetraspanin 2	-0.921007	7.03746	0.00305303
ENSRNOG00000020317	Rab5if	RAB5 interacting factor	-0.520297	5.77201	0.00307994
ENSRNOG00000014343	Anln	anillin, actin binding protein	1.06278	3.54524	0.00309865
ENSRNOG00000043513	Cyp4x1	cytochrome P450, family 4, subfamily x, polypeptide 1	-1.95117	1.86957	0.00310836
ENSRNOG00000018835	Notch2	notch receptor 2	0.667357	5.6761	0.00312979
ENSRNOG00000006388	Pygl	glycogen phosphorylase L	-0.99522	1.83144	0.00313485
ENSRNOG00000043171	Hdhd2	haloacid dehalogenase-like hydrolase domain containing 2	-0.525571	5.26368	0.00313554
ENSRNOG00000046829	Kdr	kinase insert domain receptor	0.603338	4.31694	0.00314281
ENSRNOG00000025936	Rpl6	ribosomal protein L6	-0.538918	7.2415	0.0031998
ENSRNOG00000017154	Atp11a	ATPase phospholipid transporting 11A	0.549316	6.47703	0.00322621
ENSRNOG00000043225	Zfp771	zinc finger protein 771	-0.423367	5.24279	0.00322699
ENSRNOG00000003611	Dynlt3	dynein light chain Tctex-type 3	0.540524	5.81866	0.00326033
ENSRNOG00000017941	Optn	optineurin	0.532791	6.29617	0.003321
ENSRNOG00000024213	Golim4	golgi integral membrane protein 4	0.750127	3.73359	0.00333956
ENSRNOG00000016322	Camk2n1	calcium/calmodulin-dependent protein kinase II inhibitor 1	-0.739549	7.5338	0.00334474
ENSRNOG00000012804	C1qc	complement C1q C chain	-0.526733	4.26188	0.00334955
ENSRNOG00000018906	Ghdc	GH3 domain containing	-1.17423	3.18914	0.00335729
ENSRNOG00000021796	RGD1565166	similar to MGC45438 protein	-1.15198	1.41257	0.00338208
ENSRNOG00000014642	Morn1	MORN repeat containing 1	-1.83038	2.48481	0.00340759
ENSRNOG00000001250	Lfng	LFNG O-fucosylpeptide 3-beta-N-acetylglucosaminyltransferase	-0.531102	5.59654	0.00342436
ENSRNOG00000007300	C1qtnf6	C1q and TNF related 6	-1.90875	0.677661	0.00350441
ENSRNOG00000000245	Slc16a6	solute carrier family 16, member 6	0.959759	3.02908	0.00356045
ENSRNOG00000049282	Oas2	2'-5' oligoadenylate synthetase 2	1.50322	0.787234	0.0035814
ENSRNOG00000020595	Rps11	ribosomal protein S11	-0.554669	8.30186	0.00363523
ENSRNOG00000021175	Otub1	OTU deubiquitinase, ubiquitin aldehyde binding 1	-0.431824	7.7796	0.00368055
ENSRNOG00000003172	Serpinf1	serpin family F member 1	-1.19997	2.42853	0.00371911
ENSRNOG00000006738	Fbxo32	F-box protein 32	0.662747	3.82714	0.00375721
ENSRNOG00000009660	Enpp6	ectonucleotide pyrophosphatase/phosphodiesterase 6	0.851673	3.6012	0.00376745
ENSRNOG00000007575	Plppr1	phospholipid phosphatase related 1	-0.773974	3.01157	0.00381511
ENSRNOG00000019622	Ackr3	atypical chemokine receptor 3	-0.63294	3.59618	0.00397654
ENSRNOG00000046172	Sf3b6	splicing factor 3B, subunit 6	-0.53385	3.78812	0.00398437
ENSRNOG00000015036	Ccn2	cellular communication network factor 2	-0.707745	4.03017	0.00400512
ENSRNOG00000033473	Rpl36	ribosomal protein L36	-0.861259	5.80224	0.00401585
ENSRNOG00000016611	Hras	HRas proto-oncogene, GTPase	-0.437648	6.14262	0.00401865
ENSRNOG00000003350	Mospd2	motile sperm domain containing 2	0.778207	3.37847	0.00403248
ENSRNOG00000060237	Inhbb	inhibin subunit beta B	1.30908	3.38456	0.00403417
ENSRNOG00000014082	Sp7	Sp7 transcription factor	1.39588	0.973566	0.00403512
ENSRNOG00000061160	Htra4	HtrA serine peptidase 4	-2.19006	0.842429	0.00403733
ENSRNOG00000013728	Polg2	DNA polymerase gamma 2, accessory subunit	0.988039	1.77869	0.00405174
ENSRNOG00000025676	Gask1a	golgi associated kinase 1A	-1.0641	2.68613	0.00406379
ENSRNOG00000014331	Zfp810	zinc finger protein 810	-0.503646	5.93036	0.00406793
ENSRNOG00000003443	Klf1	Kruppel like factor 1	-1.27294	0.841943	0.00411412
ENSRNOG00000033916	AC141489.1		-0.592906	4.28867	0.00411965
ENSRNOG00000060853	Iah1	isoamyl acetate hydrolyzing esterase 1	-0.432144	4.77901	0.00420283
ENSRNOG00000026049	Qrsl1	glutaminyl-tRNA amidotransferase subunit QRSL1	0.580794	3.79029	0.00422554
ENSRNOG00000020669	Ovol1	ovo like transcriptional repressor 1	1.1698	1.54555	0.00423017
ENSRNOG00000008279	Mrps15	mitochondrial ribosomal protein S15	-0.516286	5.43498	0.00423963
ENSRNOG00000031171	Wdr46	WD repeat domain 46	0.515659	4.95752	0.0042625
ENSRNOG00000012956	Tgm2	transglutaminase 2	0.698984	4.46494	0.00426269
ENSRNOG00000002032	Ifngr2	interferon gamma receptor 2	-0.466429	5.0571	0.00434538
ENSRNOG00000052498	Grb14	growth factor receptor bound protein 14	0.659745	4.82046	0.00437025
ENSRNOG00000020951	Slc4a1	solute carrier family 4 member 1 (Diego blood group)	-2.04613	4.02886	0.00438306
ENSRNOG00000033940	Adgrl4	adhesion G protein-coupled receptor L4	0.64202	3.84001	0.00440004
ENSRNOG00000020623	Aldh16a1	aldehyde dehydrogenase 16 family, member A1	0.469923	5.05435	0.00440525
ENSRNOG00000047023	Aldh1l1	aldehyde dehydrogenase 1 family, member L1	-0.462287	6.12647	0.00446003
ENSRNOG00000042702	Nipa1	non imprinted in Prader-Willi/Angelman syndrome 1 homolog (human)	0.651288	4.91544	0.00447244
ENSRNOG00000019551	Psmb6	proteasome subunit beta 6	-0.526824	6.61401	0.00448203
ENSRNOG00000011984	Cxcl14	C-X-C motif chemokine ligand 14	-0.463131	6.98853	0.00448222
ENSRNOG00000000567	Unc5b	unc-5 netrin receptor B	0.611682	7.09357	0.00450036
ENSRNOG00000009401	Lmo2	LIM domain only 2	0.565381	3.74466	0.00455879
ENSRNOG00000011222	Dynll1	dynein light chain LC8-type 1	-0.525405	6.91014	0.00460807
ENSRNOG00000039017	Naa50	N(alpha)-acetyltransferase 50, NatE catalytic subunit	1.01272	2.62275	0.00465024
ENSRNOG00000046984	St6galnac6	ST6 N-acetylgalactosaminide alpha-2,6-sialyltransferase 6	-0.41486	7.39589	0.00471316
ENSRNOG00000013330	Cdhr1	cadherin-related family member 1	-1.09638	2.43324	0.00475566
ENSRNOG00000015225	Gramd2b	GRAM domain containing 2B	-0.461074	5.1146	0.00478468
ENSRNOG00000001039	Eif2b1	eukaryotic translation initiation factor 2B subunit alpha	-0.640307	4.28901	0.00478525
ENSRNOG00000000082	Hltf	helicase-like transcription factor	0.732519	4.20837	0.00478734
ENSRNOG00000050792	Tnfaip6	TNF alpha induced protein 6	-2.34943	1.97861	0.00479729
ENSRNOG00000002318	Limch1	LIM and calponin homology domains 1	0.411231	6.36997	0.00480512
ENSRNOG00000001709	Ap2m1	adaptor related protein complex 2 subunit mu 1	-0.397805	9.53007	0.00480856
ENSRNOG00000019177	Psd2	pleckstrin and Sec7 domain containing 2	0.520959	7.01038	0.00487218
ENSRNOG00000010365	Syn1	synapsin I	-0.561401	8.92234	0.00492437
ENSRNOG00000036598	LOC685933	hypothetical protein LOC685933	1.09528	1.92925	0.00492661
ENSRNOG00000016512	Sema3b	semaphorin 3B	0.863969	3.57365	0.00494179
ENSRNOG00000021316	Tmem98	transmembrane protein 98	0.891125	4.88915	0.0049629
ENSRNOG00000039980	Slc25a5	solute carrier family 25 member 5	-0.47707	6.76073	0.00498835
ENSRNOG00000004814	Elob	elongin B	-0.557378	5.5445	0.00500477
ENSRNOG00000008816	Gpnmb	glycoprotein nmb	0.79907	3.5451	0.00500579
ENSRNOG00000000457	Tap1	transporter 1, ATP binding cassette subfamily B member	0.825483	3.17559	0.00501901
ENSRNOG00000016164	Fcrl2	Fc receptor-like 2	-2.12414	0.786445	0.00503724
ENSRNOG00000017819	Cd14	CD14 molecule	1.08579	1.90853	0.00504097
ENSRNOG00000052393	Bscl2	BSCL2 lipid droplet biogenesis associated, seipin	-0.474134	6.51243	0.00504439
ENSRNOG00000001959	Mx1	myxovirus (influenza virus) resistance 1	1.40851	1.25645	0.00506076
ENSRNOG00000031041	Rps4y2	ribosomal protein S4, Y-linked 2	1.12478	2.60495	0.00507116
ENSRNOG00000017193	Lingo1	leucine rich repeat and Ig domain containing 1	-0.587349	6.50663	0.0051368
ENSRNOG00000030579	AC126572.3	zinc finger protein 853	-0.850705	2.31234	0.00516503
ENSRNOG00000016767	Ggps1	geranylgeranyl diphosphate synthase 1	0.46549	4.95734	0.00522779
ENSRNOG00000013572	Lxn	latexin	-0.802507	5.1946	0.0052695
ENSRNOG00000026982	LOC691921	hypothetical protein LOC691921	-1.13044	2.28191	0.00531496
ENSRNOG00000055204	AABR07034833.1		1.16636	1.40309	0.00534525
ENSRNOG00000023969	Herc6	HECT and RLD domain containing E3 ubiquitin protein ligase family member 6	1.21676	2.6943	0.0053841
ENSRNOG00000039300	Ahcyl2	adenosylhomocysteinase-like 2	0.610574	6.79937	0.00539092
ENSRNOG00000042445	AC130970.1		1.44435	3.00035	0.00542488
ENSRNOG00000022742	Zfp954	zinc finger protein 954	-0.552222	4.05192	0.00543623
ENSRNOG00000050378	Pcdha4	protocadherin alpha 4	-1.28499	1.37909	0.00550565
ENSRNOG00000004677	Zeb2	zinc finger E-box binding homeobox 2	0.606195	5.21919	0.00552361
ENSRNOG00000061216	Tubb5	tubulin, beta 5 class I	-0.428336	9.87621	0.00554641
ENSRNOG00000021644	Slc15a3	solute carrier family 15 member 3	0.915691	1.86225	0.00556175
ENSRNOG00000016961	Rps27	ribosomal protein S27	-0.929267	7.24111	0.00563007
ENSRNOG00000060449	Rps21	ribosomal protein S21	-0.463935	7.83669	0.00563277
ENSRNOG00000011037	Irx6	iroquois homeobox 6	-1.2075	1.62656	0.00565435
ENSRNOG00000001092	Kl	Klotho	4.88747	4.38882	0.00567918
ENSRNOG00000029811	Kcne2	potassium voltage-gated channel subfamily E regulatory subunit 2	2.96109	2.79744	0.00571488
ENSRNOG00000028805	Cfap77	cilia and flagella associated protein 77	-1.20064	1.9895	0.00577622
ENSRNOG00000010233	Cald1	caldesmon 1	0.606588	5.32209	0.00580357
ENSRNOG00000012557	Lgals5	lectin, galactose binding, soluble 5	-1.80508	3.39266	0.0058345
ENSRNOG00000001409	Gnb2	G protein subunit beta 2	-0.426145	7.56236	0.00587622
ENSRNOG00000002714	Mettl22	methyltransferase like 22	-0.380409	4.96733	0.00587792
ENSRNOG00000013589	Cxcl12	C-X-C motif chemokine ligand 12	0.536694	6.32298	0.00595745
ENSRNOG00000012017	Otulin	OTU deubiquitinase with linear linkage specificity	0.977187	2.58492	0.00599243
ENSRNOG00000007713	Tmcc3	transmembrane and coiled-coil domain family 3	0.441411	6.06063	0.00602082
ENSRNOG00000008301	Tagln2	transgelin 2	-0.58633	4.946	0.0060376
ENSRNOG00000001489	Tbp	TATA box binding protein	-0.667092	3.43047	0.00608528
ENSRNOG00000028014	Cryzl1	crystallin zeta like 1	-0.49416	5.18926	0.00609011
ENSRNOG00000001607	Adamts1	ADAM metallopeptidase with thrombospondin type 1 motif, 1	0.59857	3.5333	0.00613444
ENSRNOG00000017468	Trappc6a	trafficking protein particle complex 6A	0.536907	3.85008	0.00614607
ENSRNOG00000052219	Gm2a	GM2 ganglioside activator	-0.617939	6.81336	0.00616181
ENSRNOG00000013045	Setd7	SET domain containing 7, histone lysine methyltransferase	0.627607	4.14374	0.00616258
ENSRNOG00000003205	Ldb2	LIM domain binding 2	-0.953332	4.43421	0.00618606
ENSRNOG00000011138	Rpl29	ribosomal protein L29	-0.797998	6.16618	0.00621254
ENSRNOG00000053787	Mdfic	MyoD family inhibitor domain containing	1.2962	2.81306	0.0062343
ENSRNOG00000022540	Trex1	three prime repair exonuclease 1	-0.566694	3.84247	0.00624803
ENSRNOG00000003310	Tmem63a	transmembrane protein 63a	0.969659	6.0619	0.00634435
ENSRNOG00000047302	AC106605.1		1.11378	1.05394	0.00640846
ENSRNOG00000014078	Ndufb8	NADH:ubiquinone oxidoreductase subunit B8	-0.425154	8.23659	0.00643711
ENSRNOG00000023985	Fan1	FANCD2 and FANCI associated nuclease 1	0.765226	3.16506	0.00648139
ENSRNOG00000048315	Eif2ak2	eukaryotic translation initiation factor 2-alpha kinase 2	0.650711	4.01205	0.00652331
ENSRNOG00000013674	Megf10	multiple EGF-like domains 10	0.678198	5.82237	0.00654817
ENSRNOG00000058609	Palmd	palmdelphin	0.804607	2.93753	0.00655954
ENSRNOG00000005203	Sec61g	Sec61 translocon gamma subunit	-0.539121	3.96829	0.00657094
ENSRNOG00000049056	AABR07051450.1		-0.757381	5.02395	0.00659729
ENSRNOG00000012067	Fam111a	family with sequence similarity 111, member A	2.69239	1.59057	0.00666591
ENSRNOG00000007091	Ly6e	lymphocyte antigen 6 family member E	-0.357712	6.83265	0.00667458
ENSRNOG00000027590	Jakmip3	janus kinase and microtubule interacting protein 3	0.662475	5.03286	0.00669146
ENSRNOG00000008658	Mitf	melanocyte inducing transcription factor	0.770542	3.16872	0.00670488
ENSRNOG00000027503	Rps25	ribosomal protein s25	-0.754204	5.67684	0.00671908
ENSRNOG00000004110	Trib2	tribbles pseudokinase 2	-0.388826	5.02226	0.00674495
ENSRNOG00000007570	Dera	deoxyribose-phosphate aldolase	0.547053	4.64478	0.00678845
ENSRNOG00000005451	Dnah11	dynein, axonemal, heavy chain 11	0.990722	4.3014	0.00683349
ENSRNOG00000014465	Oca2	OCA2 melanosomal transmembrane protein	2.10344	0.811196	0.00687212
ENSRNOG00000046949	Kcnb1	potassium voltage-gated channel subfamily B member 1	-0.502064	5.00484	0.00688748
ENSRNOG00000003183	Fmod	fibromodulin	-1.79312	3.36743	0.00689467
ENSRNOG00000002599	Grap	GRB2-related adaptor protein	1.02818	1.21536	0.00690176
ENSRNOG00000033059	Galnt6	polypeptide N-acetylgalactosaminyltransferase 6	0.658905	5.10534	0.00696611
ENSRNOG00000053410	Adcy10	adenylate cyclase 10	-2.14271	0.445834	0.00697592
ENSRNOG00000008012	Abcb1a	ATP binding cassette subfamily B member 1A	0.394026	5.04486	0.00702013
ENSRNOG00000022576	Nudt12	nudix hydrolase 12	0.516875	4.13215	0.00702998
ENSRNOG00000036659	Fn3k	fructosamine 3 kinase	-0.428099	5.13867	0.00706662
ENSRNOG00000019328	Phgdh	phosphoglycerate dehydrogenase	-0.39474	7.44276	0.00706968
ENSRNOG00000025120	Gli1	GLI family zinc finger 1	-0.786161	3.54574	0.00708043
ENSRNOG00000023348	Tbc1d2	TBC1 domain family, member 2	1.10081	1.97012	0.00708579
ENSRNOG00000019570	Gng3	G protein subunit gamma 3	-0.489106	7.77063	0.00710388
ENSRNOG00000015971	Slc12a2	solute carrier family 12 member 2	0.593677	7.94343	0.00711104
ENSRNOG00000007407	Ndufa12	NADH:ubiquinone oxidoreductase subunit A12	-0.554966	3.97418	0.00720444
ENSRNOG00000032902	Ybx1-ps3	Y box protein 1 related, pseudogene 3	-1.71795	1.589	0.00725641
ENSRNOG00000003755	Clgn	calmegin	0.950252	1.82016	0.00734054
ENSRNOG00000042903	Cox7a2l2	cytochrome c oxidase subunit VIIa polypeptide 2-like 2	-0.625383	4.8256	0.00734111
ENSRNOG00000003028	Dnah17	dynein, axonemal, heavy chain 17	2.14203	0.921814	0.00741169
ENSRNOG00000018568	Rab5c	RAB5C, member RAS oncogene family	-0.42211	7.36399	0.00741529
ENSRNOG00000010607	Rnf208	ring finger protein 208	-0.377857	7.22789	0.00746279
ENSRNOG00000014284	Elof1	elongation factor 1 homolog	-0.512786	5.5553	0.00749019
ENSRNOG00000061152	AABR07018038.3		0.923319	1.20795	0.00750824
ENSRNOG00000002898	Nme7	NME/NM23 family member 7	-0.555061	3.61076	0.00751445
ENSRNOG00000005365	Kcnip1	potassium voltage-gated channel interacting protein 1	-0.786214	5.16406	0.00753444
ENSRNOG00000032391	Esyt2	extended synaptotagmin 2	0.484005	4.56197	0.00759468
ENSRNOG00000004578	Cthrc1	collagen triple helix repeat containing 1	-1.49875	0.715559	0.00760835
ENSRNOG00000002580	Trmt1l	tRNA methyltransferase 1-like	-0.482563	4.05892	0.00762232
ENSRNOG00000000559	Npffr1	neuropeptide FF receptor 1	-1.36102	0.685969	0.00764576
ENSRNOG00000019655	Atp6v0b	ATPase, H+ transporting, lysosomal V0 subunit B	-0.336513	7.52016	0.0076495
ENSRNOG00000052687	Megf8	multiple EGF-like-domains 8	0.647743	7.7776	0.00765617
ENSRNOG00000061928	Myo1e	myosin IE	0.660937	4.8355	0.00766702
ENSRNOG00000031364	Kif1c	kinesin family member 1C	0.580579	8.35292	0.0077046
ENSRNOG00000017373	Rhobtb2	Rho-related BTB domain containing 2	-0.451335	6.5674	0.00774996
ENSRNOG00000053850	Rdh5	retinol dehydrogenase 5	-1.62279	2.21882	0.00776668
ENSRNOG00000032297	Msmo1	methylsterol monooxygenase 1	-0.54137	7.25285	0.00781985
ENSRNOG00000003291	Creg1	cellular repressor of E1A-stimulated genes 1	-0.456598	4.96427	0.00783733
ENSRNOG00000017071	Babam1	BRISC and BRCA1 A complex member 1	-0.400711	6.97548	0.00784002
ENSRNOG00000014214	Rpl27a	ribosomal protein L27a	-0.636886	7.36999	0.00789959
ENSRNOG00000016103	Nkd2	NKD inhibitor of WNT signaling pathway 2	-0.827454	3.87948	0.00792039
ENSRNOG00000020527	Drap1	Dr1 associated protein 1	-0.482002	6.17678	0.00793987
ENSRNOG00000021719	Slfn5	schlafen family member 5	0.633802	4.06698	0.00794275
ENSRNOG00000015896	Rbpms2	RNA binding protein, mRNA processing factor 2	-0.692909	2.5918	0.00800976
ENSRNOG00000024065	Zfp575	zinc finger protein 575	-0.941488	3.19671	0.00802898
ENSRNOG00000020426	Erf	Ets2 repressor factor	-0.508194	4.94543	0.00803915
ENSRNOG00000006905	Hectd1	HECT domain E3 ubiquitin protein ligase 1	0.439194	6.77338	0.00813617
ENSRNOG00000053560	Rhou	ras homolog family member U	0.572606	3.44277	0.00814351
ENSRNOG00000014090	Retsat	retinol saturase	-1.00833	6.48588	0.00825468
ENSRNOG00000005149	Sacm1l	SAC1 like phosphatidylinositide phosphatase	0.376402	6.04334	0.00827089
ENSRNOG00000000805	Gja1	gap junction protein, alpha 1	-0.467236	7.76277	0.00836177
ENSRNOG00000001349	Mcm7	minichromosome maintenance complex component 7	0.67854	4.53605	0.00838686
ENSRNOG00000000700	Tmem119	transmembrane protein 119	0.48807	4.39791	0.00840998
ENSRNOG00000046280	Tceal5	transcription elongation factor A like 5	-0.885265	2.33322	0.00844094
ENSRNOG00000026978	Oscp1	organic solute carrier partner 1	-0.575222	4.55116	0.00845998
ENSRNOG00000000723	RT1-CE5	RT1 class I, locus CE5	0.963133	3.2359	0.00858992
ENSRNOG00000019973	Arl3	ADP ribosylation factor like GTPase 3	-0.423447	6.63452	0.00859065
ENSRNOG00000005215	Klhl4	kelch-like family member 4	0.785413	3.5786	0.00863771
ENSRNOG00000008465	Tmem176b	transmembrane protein 176B	-0.36391	6.39096	0.00865449
ENSRNOG00000010378	Slc4a5	solute carrier family 4 member 5	3.53768	3.54205	0.00867354
ENSRNOG00000000504	Fance	FA complementation group E	0.493361	4.2375	0.00867942
ENSRNOG00000017601	Srd5a1	steroid 5 alpha-reductase 1	0.566537	5.45364	0.00868841
ENSRNOG00000010124	Trim2	tripartite motif-containing 2	0.394532	7.14246	0.00872829
ENSRNOG00000018770	Pmaip1	phorbol-12-myristate-13-acetate-induced protein 1	0.793094	2.37408	0.00873785
ENSRNOG00000021726	Tlr3	toll-like receptor 3	0.809073	2.82678	0.00881744
ENSRNOG00000018105	Thtpa	thiamine triphosphatase	-0.341479	7.54697	0.0088456
ENSRNOG00000019697	Ankrd28	ankyrin repeat domain 28	0.445529	5.24296	0.00890046
ENSRNOG00000000258	Prmt7	protein arginine methyltransferase 7	-0.367624	5.48822	0.00890432
ENSRNOG00000030467	Ube2l6	ubiquitin-conjugating enzyme E2L 6	0.878358	2.63737	0.00893246
ENSRNOG00000016299	Klf4	Kruppel like factor 4	-0.521972	3.19041	0.00897181
ENSRNOG00000020392	Stxbp3	syntaxin binding protein 3	0.512511	5.79051	0.00901402
ENSRNOG00000017197	Pdgfb	platelet derived growth factor subunit B	0.509581	4.05963	0.00904098
ENSRNOG00000010633	Acsl1	acyl-CoA synthetase long-chain family member 1	0.40629	6.02842	0.00910218
ENSRNOG00000021092	Scnm1	sodium channel modifier 1	-0.51679	4.00613	0.00912026
ENSRNOG00000012324	Soga3	SOGA family member 3	0.392342	4.86073	0.00916197
ENSRNOG00000001080	Arl6ip4	ADP-ribosylation factor like GTPase 6 interacting protein 4	-0.454553	6.43709	0.00919038
ENSRNOG00000027520	Pls3	plastin 3	0.403175	6.42317	0.00924415
ENSRNOG00000004090	LOC100361025	protein arginine methyltransferase 1-like	-1.49419	1.26325	0.00924943
ENSRNOG00000060825	Ccm2	CCM2 scaffold protein	-0.367454	6.08773	0.00926977
ENSRNOG00000005111	Nutm1	NUT midline carcinoma, family member 1	-0.986654	1.06693	0.00927576
ENSRNOG00000011929	Abcd3	ATP binding cassette subfamily D member 3	0.31907	6.53018	0.00927696
ENSRNOG00000036687	Alyref	Aly/REF export factor	-0.406989	4.52412	0.00927821
ENSRNOG00000015150	Spg7	SPG7 matrix AAA peptidase subunit, paraplegin	0.314208	6.41437	0.00929783
ENSRNOG00000032659	Plcl1	phospholipase C-like 1	0.50374	5.63713	0.00936923
ENSRNOG00000014030	Synm	synemin	-0.454072	5.29165	0.00937605
ENSRNOG00000004219	Dhps	deoxyhypusine synthase	-0.381495	5.72047	0.00940654
ENSRNOG00000009683	Sdcbp	syndecan binding protein	0.336716	7.71082	0.00944788
ENSRNOG00000001711	Plaat1	phospholipase A and acyltransferase 1	-0.67014	3.03376	0.00948367
ENSRNOG00000009453	Mob3b	MOB kinase activator 3B	0.863878	1.05295	0.00951741
ENSRNOG00000056765	Rpl10	ribosomal protein L10	-0.44929	7.69333	0.00953688
ENSRNOG00000008157	Syn2	synapsin II	-0.327488	7.43939	0.00954591
ENSRNOG00000027253	Pcdhga10	protocadherin gamma subfamily A, 10	-0.659031	3.39036	0.0095807
ENSRNOG00000009431	Tbc1d4	TBC1 domain family, member 4	0.636181	4.00927	0.00958635
ENSRNOG00000020014	Myh14	myosin heavy chain 14	0.578225	7.07535	0.00960778
ENSRNOG00000002473	Odr4	odr-4 GPCR localization factor homolog	0.722949	2.36271	0.0096145
ENSRNOG00000019202	Pvr	PVR cell adhesion molecule	0.748881	2.69336	0.0096519
ENSRNOG00000012255	Ktn1	kinectin 1	0.403611	5.76668	0.00973271
ENSRNOG00000013948	Zc3hav1	zinc finger CCCH-type containing, antiviral 1	0.505688	3.43298	0.00976942
ENSRNOG00000034190	Ighm	immunoglobulin heavy constant mu	0.878643	2.46296	0.00981007
ENSRNOG00000012363	Peli2	pellino E3 ubiquitin protein ligase family member 2	0.544869	3.42985	0.00981504
ENSRNOG00000019965	Tgfb1i1	transforming growth factor beta 1 induced transcript 1	-0.812075	3.99945	0.00987118
ENSRNOG00000045555	LOC100910944	reactive oxygen species modulator 1-like	1.13442	1.29618	0.00994646
ENSRNOG00000023334	Parp14	poly (ADP-ribose) polymerase family, member 14	0.59813	2.97131	0.00996829
ENSRNOG00000016225	Fgd3	FYVE, RhoGEF and PH domain containing 3	0.715687	4.36644	0.0099747
ENSRNOG00000016692	Hsdl2	hydroxysteroid dehydrogenase like 2	0.465969	5.8468	0.00998202
ENSRNOG00000019422	Egr1	early growth response 1	-1.09742	5.99016	0.00999035
ENSRNOG00000016275	Ttr	transthyretin	7.25539	9.87795	0.0100034
ENSRNOG00000027491	Vldlr	very low density lipoprotein receptor	0.360357	5.47614	0.0100252
ENSRNOG00000012081	Txn1	thioredoxin 1	-0.448272	5.87988	0.0100632
ENSRNOG00000015320	Atp5mc2	ATP synthase membrane subunit c locus 2	-0.488895	7.26468	0.0101124
ENSRNOG00000020676	Ppp1r14a	protein phosphatase 1, regulatory (inhibitor) subunit 14A	0.597858	6.56975	0.0101877
ENSRNOG00000042620	Marveld1	MARVEL domain containing 1	-0.599211	3.3126	0.0102398
ENSRNOG00000000888	Sbds	SBDS, ribosome maturation factor	0.458313	5.9559	0.0103024
ENSRNOG00000032463	Rap1a	RAP1A, member of RAS oncogene family	0.407456	5.82363	0.0103306
ENSRNOG00000014287	Stk11	serine/threonine kinase 11	-0.533246	6.89822	0.0103385
ENSRNOG00000000576	Anapc16	anaphase promoting complex subunit 16	0.568712	4.02312	0.0103457
ENSRNOG00000000697	Coro1c	coronin 1C	-0.331876	7.05129	0.0103493
ENSRNOG00000019433	Rab3a	RAB3A, member RAS oncogene family	-0.536256	7.87212	0.0104108
ENSRNOG00000020417	Gsk3a	glycogen synthase kinase 3 alpha	-0.40728	7.52459	0.0104524
ENSRNOG00000004882	Capn6	calpain 6	-0.913817	1.22703	0.0104546
ENSRNOG00000058593	Zbtb1	zinc finger and BTB domain containing 1	0.537684	2.85043	0.0105379
ENSRNOG00000039862	Cldn12	claudin 12	-0.365726	6.07222	0.0105557
ENSRNOG00000018903	Pik3r1	phosphoinositide-3-kinase regulatory subunit 1	0.428643	4.8373	0.0105978
ENSRNOG00000006813	Sumf1	sulfatase modifying factor 1	0.455543	5.19434	0.0106361
ENSRNOG00000007281	Flnc	filamin C	0.603822	5.00204	0.0106912
ENSRNOG00000028993	LOC102555453	60S ribosomal protein L12-like	-0.82497	4.17041	0.0107567
ENSRNOG00000011649	Epb42	erythrocyte membrane protein band 4.2	-1.56861	0.824859	0.010763
ENSRNOG00000018320	Rps15a	ribosomal protein S15a	-0.523012	7.2638	0.0108492
ENSRNOG00000009910	Swap70	switching B-cell complex subunit SWAP70	0.663605	3.50302	0.0108648
ENSRNOG00000036664	Narf	nuclear prelamin A recognition factor	-0.583024	5.87266	0.0108712
ENSRNOG00000001173	Cabp1	calcium binding protein 1	0.415384	6.94065	0.0109342
ENSRNOG00000008994	Arpc4	actin related protein 2/3 complex, subunit 4	-0.355924	7.58568	0.0109425
ENSRNOG00000020474	Pin1	peptidylprolyl cis/trans isomerase, NIMA-interacting 1	-0.439992	6.45846	0.0109722
ENSRNOG00000019609	B4galt2	beta-1,4-galactosyltransferase 2	-0.399381	5.36611	0.0109884
ENSRNOG00000018647	Mrpl20	mitochondrial ribosomal protein L20	-0.366249	5.85105	0.0110239
ENSRNOG00000014456	Coq10b	coenzyme Q10B	-0.482309	4.16993	0.0110461
ENSRNOG00000030391	Ei24	EI24, autophagy associated transmembrane protein	-0.442218	6.72758	0.0110575
ENSRNOG00000007964	Tp53inp1	tumor protein p53 inducible nuclear protein 1	0.90479	1.12412	0.0110965
ENSRNOG00000031211	Acsm5	acyl-CoA synthetase medium-chain family member 5	-2.14551	2.79252	0.0112068
ENSRNOG00000001654	Cpox	coproporphyrinogen oxidase	0.522692	4.74251	0.0112114
ENSRNOG00000010004	Ripply2	ripply transcriptional repressor 2	0.801173	1.32041	0.0112927
ENSRNOG00000047250	Gmfb	glia maturation factor, beta	0.499181	5.2367	0.0112958
ENSRNOG00000002784	Pou3f4	POU class 3 homeobox 4	-0.93525	1.47281	0.0113284
ENSRNOG00000049034	Ptrh1	peptidyl-tRNA hydrolase 1 homolog	0.695822	2.34998	0.0114418
ENSRNOG00000015794	Fam83d	family with sequence similarity 83, member D	-0.665124	2.44325	0.011446
ENSRNOG00000009244	Abhd4	abhydrolase domain containing 4	-0.388418	7.65794	0.0114575
ENSRNOG00000010386	H2afx	H2A histone family, member X	-0.437868	4.79524	0.0114817
ENSRNOG00000003171	Mpz	myelin protein zero	-2.48041	1.33055	0.0114838
ENSRNOG00000002919	Gfap	glial fibrillary acidic protein	0.616565	10.4254	0.0115012
ENSRNOG00000009681	Flot2	flotillin 2	-0.377964	6.89597	0.0115027
ENSRNOG00000022804	Foxp4	forkhead box P4	-0.541781	5.69503	0.0115298
ENSRNOG00000010676	Smarce1	SWI/SNF related, matrix associated, actin dependent regulator of chromatin, subfamily e, member 1	-0.322226	5.25811	0.0115418
ENSRNOG00000016247	Daw1	dynein assembly factor with WD repeats 1	-1.19827	1.39943	0.0115458
ENSRNOG00000016973	Tmem242	transmembrane protein 242	0.7371	4.16267	0.0115884
ENSRNOG00000007387	Per1	period circadian regulator 1	-0.687768	5.79992	0.0116268
ENSRNOG00000022289	Aip	aryl-hydrocarbon receptor-interacting protein	-0.348201	6.59616	0.0116462
ENSRNOG00000000655	Ptprc	protein tyrosine phosphatase, receptor type, C	1.1535	1.3491	0.0117158
ENSRNOG00000028341	Alkbh5	alkB homolog 5, RNA demethylase	0.392548	5.10736	0.0117419
ENSRNOG00000039744	RT1-CE4	RT1 class I, locus CE4	-0.632159	3.78387	0.0117574
ENSRNOG00000018987	Crebzf	CREB/ATF bZIP transcription factor	0.617724	4.18805	0.011949
ENSRNOG00000050624	Lysmd4	LysM domain containing 4	0.475073	3.72619	0.0119797
ENSRNOG00000009974	Coq3	coenzyme Q3 methyltransferase	-0.637002	4.54859	0.0119812
ENSRNOG00000019073	Ikbkb	inhibitor of nuclear factor kappa B kinase subunit beta	0.420849	4.59263	0.0119992
ENSRNOG00000019721	Ypel3	yippee-like 3	-0.334264	7.37019	0.0120088
ENSRNOG00000046971	Ccer2	coiled-coil glutamate-rich protein 2	-1.13784	2.1616	0.012099
ENSRNOG00000002322	RGD1310587	similar to hypothetical protein FLJ14146	0.616142	4.09335	0.0121179
ENSRNOG00000049873	Ap1s3	adaptor related protein complex 1 subunit sigma 3	-1.19793	0.927824	0.0121236
ENSRNOG00000052405	Cdh4	cadherin 4	-0.813457	4.09954	0.0121301
ENSRNOG00000018526	Dlg4	discs large MAGUK scaffold protein 4	-0.443792	8.74349	0.0121359
ENSRNOG00000054765	Renbp	renin binding protein	0.381168	4.15326	0.0121607
ENSRNOG00000000531	Ccdc167	coiled-coil domain containing 167	0.584085	3.00655	0.0122057
ENSRNOG00000016281	Col4a1	collagen type IV alpha 1 chain	0.425864	5.71905	0.0122829
ENSRNOG00000030729	C4b	complement C4B (Chido blood group)	1.2052	2.25974	0.0123535
ENSRNOG00000008746	Dtd1	D-aminoacyl-tRNA deacylase 1	-0.429239	6.2	0.0123602
ENSRNOG00000013653	Pdlim7	PDZ and LIM domain 7	-0.390102	4.77216	0.0123894
ENSRNOG00000002855	Rfc1	replication factor C subunit 1	0.354303	5.42203	0.012405
ENSRNOG00000033560	Polr3c	RNA polymerase III subunit C	-0.579675	4.49273	0.01241
ENSRNOG00000018680	Rpl17	ribosomal protein L17	-1.11638	7.54121	0.01245
ENSRNOG00000021185	Bola1	bolA family member 1	-0.579022	4.36303	0.0124691
ENSRNOG00000020674	Rpl27	ribosomal protein L27	-0.485519	6.70434	0.0124949
ENSRNOG00000027747	Ninl	ninein-like	0.95078	1.55144	0.0124963
ENSRNOG00000025034	RGD1304567	similar to RIKEN cDNA A430005L14	-0.363081	4.6715	0.0125002
ENSRNOG00000010514	Cachd1	cache domain containing 1	-0.783289	5.27721	0.012501
ENSRNOG00000002278	Tec	tec protein tyrosine kinase	0.792622	2.11572	0.0125227
ENSRNOG00000006345	Sec61b	Sec61 translocon beta subunit	-0.378455	4.16984	0.0126249
ENSRNOG00000004839	B4galnt1	beta-1,4-N-acetyl-galactosaminyl transferase 1	-0.322799	6.0947	0.0126278
ENSRNOG00000017092	Zfp169	zinc finger protein 169	-0.60491	2.72934	0.0126885
ENSRNOG00000017801	Atf4	activating transcription factor 4	0.435869	7.00874	0.0128305
ENSRNOG00000062101	Ace	angiotensin I converting enzyme	1.6355	6.08866	0.0129008
ENSRNOG00000014851	Col4a4	collagen type IV alpha 4 chain	0.509257	4.01312	0.0129451
ENSRNOG00000010688	Nrgn	neurogranin	-0.728435	8.96182	0.0129848
ENSRNOG00000011459	Rhbdf2	rhomboid 5 homolog 2	1.22956	1.57874	0.0129999
ENSRNOG00000049054	Ntsr2	neurotensin receptor 2	-0.438428	7.62319	0.013036
ENSRNOG00000026702	Jaml	junction adhesion molecule like	1.20681	1.86587	0.0130636
ENSRNOG00000004482	Ccdc88c	coiled-coil domain containing 88C	0.65108	5.21015	0.0130983
ENSRNOG00000002618	Ivns1abp	influenza virus NS1A binding protein	0.3773	7.16148	0.0131498
ENSRNOG00000037190	Cd101	CD101 molecule	1.04152	0.951583	0.013172
ENSRNOG00000001726	Tmem44	transmembrane protein 44	-0.456577	4.08266	0.013214
ENSRNOG00000009845	Acadm	acyl-CoA dehydrogenase medium chain	0.41142	5.18892	0.0132157
ENSRNOG00000005388	Rassf3	Ras association domain family member 3	0.618991	4.29614	0.0132434
ENSRNOG00000008001	Rab3b	RAB3B, member RAS oncogene family	-0.58252	4.86684	0.0132665
ENSRNOG00000009046	Phf13	PHD finger protein 13	-0.383495	4.22524	0.0133163
ENSRNOG00000052445	Kdm7a	lysine (K)-specific demethylase 7A	0.71903	2.44344	0.0133266
ENSRNOG00000015499	Serinc4	serine incorporator 4	0.367464	4.24381	0.0133512
ENSRNOG00000013510	Tmem60	transmembrane protein 60	-0.453984	3.60626	0.0133656
ENSRNOG00000023340	Tmem72	transmembrane protein 72	3.72717	3.24485	0.0133741
ENSRNOG00000015844	Snrpd2	small nuclear ribonucleoprotein D2 polypeptide	-0.55316	5.72115	0.0133757
ENSRNOG00000050137	Ajap1	adherens junctions associated protein 1	-0.533646	4.29025	0.0134773
ENSRNOG00000011859	Eif5a2	eukaryotic translation initiation factor 5A2	0.399758	6.52192	0.0134779
ENSRNOG00000014568	Ndufb10	NADH:ubiquinone oxidoreductase subunit B10	-0.591668	7.25311	0.0135432
ENSRNOG00000046852	B3gat2	beta-1,3-glucuronyltransferase 2	-0.421994	4.16063	0.0135631
ENSRNOG00000050848	Dtx1	deltex E3 ubiquitin ligase 1	-0.368633	5.77917	0.0135743
ENSRNOG00000054257	Adam10	ADAM metallopeptidase domain 10	0.474346	5.4096	0.0136255
ENSRNOG00000020016	LOC100361543	RhoA activator C11orf59-like	-0.358397	4.54116	0.0137031
ENSRNOG00000004540	Clec3b	C-type lectin domain family 3, member B	-1.2565	1.7588	0.0137508
ENSRNOG00000007921	Hnrnpm	heterogeneous nuclear ribonucleoprotein M	0.448473	6.01352	0.0137831
ENSRNOG00000025052	Stard5	StAR-related lipid transfer domain containing 5	0.827069	2.54476	0.0138104
ENSRNOG00000015318	Heyl	hes-related family bHLH transcription factor with YRPW motif-like	-0.769972	6.14106	0.0138649
ENSRNOG00000002697	Mtmr1	myotubularin related protein 1	0.414354	5.72967	0.0139328
ENSRNOG00000007925	Pak6	p21 (RAC1) activated kinase 6	-0.583972	5.01104	0.0140364
ENSRNOG00000037793	Cdk5r2	cyclin-dependent kinase 5 regulatory subunit 2	-0.362198	7.04291	0.0140745
ENSRNOG00000038365	Plekha2	pleckstrin homology domain containing A2	0.487927	3.49175	0.0141008
ENSRNOG00000051480	Fxr1	FMR1 autosomal homolog 1	0.525716	4.26686	0.0141419
ENSRNOG00000010887	RGD1309534	similar to RIKEN cDNA 4931406C07	0.420873	3.75027	0.0141536
ENSRNOG00000021472	Ermn	ermin	0.574027	6.89155	0.014218
ENSRNOG00000018998	Yipf3	Yip1 domain family, member 3	-0.327465	6.67354	0.0142372
ENSRNOG00000049020	Tceal6	transcription elongation factor A (SII)-like 6	-0.409525	3.73202	0.0143695
ENSRNOG00000000521	Cdkn1a	cyclin-dependent kinase inhibitor 1A	1.14924	3.78884	0.0143984
ENSRNOG00000008169	Slc24a2	solute carrier family 24 member 2	0.60776	7.48641	0.0144022
ENSRNOG00000025745	Gpr17	G protein-coupled receptor 17	-0.672848	3.87439	0.0144519
ENSRNOG00000060048	Eif2s3y	eukaryotic translation initiation factor 2, subunit 3, structural gene Y-linked	0.37364	5.41212	0.0144745
ENSRNOG00000007492	Rpn2	ribophorin II	-0.35285	7.972	0.0144972
ENSRNOG00000000274	Phyhipl	phytanoyl-CoA 2-hydroxylase interacting protein-like	-0.464568	7.54143	0.0145373
ENSRNOG00000001192	Gltp	glycolipid transfer protein	0.450722	6.09917	0.0145569
ENSRNOG00000003983	Pfdn2	prefoldin subunit 2	-0.456111	6.85927	0.0146276
ENSRNOG00000049349	Tafa5	TAFA chemokine like family member 5	-0.365743	7.20092	0.0146425
ENSRNOG00000032825	Rpl30	ribosomal protein L30	0.921113	4.30909	0.0146497
ENSRNOG00000008138	Jhy	junctional cadherin complex regulator	0.75801	2.26413	0.0146884
ENSRNOG00000017132	Snx30	sorting nexin family member 30	0.515183	4.61603	0.014791
ENSRNOG00000039417	Dda1	DET1 and DDB1 associated 1	-0.533564	5.99737	0.014803
ENSRNOG00000008115	Arhgap11a	Rho GTPase activating protein 11A	0.868878	2.1279	0.0148738
ENSRNOG00000002912	Parn	poly(A)-specific ribonuclease	0.446649	3.77795	0.0148932
ENSRNOG00000012716	Chd2	chromodomain helicase DNA binding protein 2	0.482316	5.79308	0.014912
ENSRNOG00000010728	Stradb	STE20 related adaptor beta	-0.450426	4.6838	0.0149215
ENSRNOG00000007280	Naa60	N(alpha)-acetyltransferase 60, NatF catalytic subunit	-0.35671	6.3438	0.0149979
ENSRNOG00000018945	Nutf2	nuclear transport factor 2	-0.468723	5.72523	0.0150139
ENSRNOG00000002514	Ccdc93	coiled-coil domain containing 93	0.400253	4.04377	0.0150259
ENSRNOG00000013707	Spata13	spermatogenesis associated 13	0.555179	4.73784	0.0150511
ENSRNOG00000013271	Ireb2	iron responsive element binding protein 2	0.526527	4.27709	0.0150642
ENSRNOG00000046227	Tprg1l	tumor protein p63 regulated 1-like	-0.342205	7.48179	0.0150856
ENSRNOG00000014205	Klf2	Kruppel-like factor 2	-0.597862	3.67522	0.0151576
ENSRNOG00000000787	AABR07044364.1	RT1 class I histocompatibility antigen, AA alpha chain-like	0.949979	1.44578	0.0152144
ENSRNOG00000006375	Vdac1	voltage-dependent anion channel 1	-0.329758	7.44147	0.0152494
ENSRNOG00000002319	Tsn	translin	0.353586	6.28351	0.0152727
ENSRNOG00000000551	Fam241b	family with sequence similarity 241 member B	-0.551743	4.433	0.0153237
ENSRNOG00000039415	Fchsd1	FCH and double SH3 domains 1	0.528579	3.64625	0.0154118
ENSRNOG00000010205	Mturn	maturin, neural progenitor differentiation regulator homolog	0.414295	4.80658	0.0154937
ENSRNOG00000017466	Kif5b	kinesin family member 5B	0.502778	7.36864	0.0155122
ENSRNOG00000000024	Hebp1	heme binding protein 1	0.801186	3.52009	0.0155991
ENSRNOG00000050233	Cchcr1	coiled-coil alpha-helical rod protein 1	0.609619	4.62069	0.0156605
ENSRNOG00000033747	Sp110	SP110 nuclear body protein	0.524098	2.79205	0.0157367
ENSRNOG00000010204	Tmem9	transmembrane protein 9	-0.298644	6.2603	0.0157659
ENSRNOG00000048320	Ndufa11	NADH:ubiquinone oxidoreductase subunit A11	-0.388826	6.60045	0.0157808
ENSRNOG00000005673	Runx1t1	RUNX1 translocation partner 1	-0.544882	5.14812	0.0158011
ENSRNOG00000001408	Actl6b	actin-like 6B	-0.561101	5.96377	0.0158012
ENSRNOG00000026109	Prmt1	protein arginine methyltransferase 1	-0.326738	5.75083	0.0158021
ENSRNOG00000057256	Slc19a3	solute carrier family 19 member 3	-0.999442	1.40091	0.0158792
ENSRNOG00000023492	Greb1l	GREB1 like retinoic acid receptor coactivator	1.44701	2.06219	0.0159023
ENSRNOG00000011047	Tmem185a	transmembrane protein 185A	-0.350659	4.67294	0.0160099
ENSRNOG00000039832	Gpr12	G protein-coupled receptor 12	-0.538246	2.47317	0.0160209
ENSRNOG00000018576	Rcan3	RCAN family member 3	0.645091	2.20491	0.0160324
ENSRNOG00000012770	Spata9	spermatogenesis associated 9	0.567418	2.06182	0.0160559
ENSRNOG00000024460	Tarsl2	threonyl-tRNA synthetase-like 2	0.55468	4.21942	0.0161168
ENSRNOG00000015019	Spg21	SPG21 abhydrolase domain containing, maspardin	-0.288567	5.76139	0.0161593
ENSRNOG00000054625	Fhod1	formin homology 2 domain containing 1	0.72412	2.43894	0.0161911
ENSRNOG00000006779	Crot	carnitine O-octanoyltransferase	0.454538	4.82472	0.0162293
ENSRNOG00000007574	Padi2	peptidyl arginine deiminase 2	0.560195	7.78593	0.0162751
ENSRNOG00000019183	Alox15	arachidonate 15-lipoxygenase	1.86309	6.15217	0.0163058
ENSRNOG00000017230	Cox15	cytochrome c oxidase assembly homolog COX15	0.56447	2.70485	0.0164101
ENSRNOG00000012954	Eefsec	eukaryotic elongation factor, selenocysteine-tRNA-specific	-0.418682	5.24316	0.0164198
ENSRNOG00000010649	Ctnnd2	catenin delta 2	-0.364666	7.36748	0.0164514
ENSRNOG00000010716	Atoh8	atonal bHLH transcription factor 8	-1.14878	1.11337	0.0164519
ENSRNOG00000057814	Nsdhl	NAD(P) dependent steroid dehydrogenase-like	-0.433548	5.07916	0.016606
ENSRNOG00000008961	Mapre3	microtubule-associated protein, RP/EB family, member 3	-0.341636	8.36631	0.0166099
ENSRNOG00000049244	Sepsecs	Sep (O-phosphoserine) tRNA:Sec (selenocysteine) tRNA synthase	0.509803	3.68155	0.0166414
ENSRNOG00000052289	Ptdss1	phosphatidylserine synthase 1	-0.348012	6.61285	0.0166622
ENSRNOG00000060821	Rnf114	ring finger protein 114	-0.35065	5.65574	0.0168213
ENSRNOG00000058053	Ube2n	ubiquitin-conjugating enzyme E2N	-0.480471	4.52522	0.0168281
ENSRNOG00000008951	Rasl10a	RAS-like, family 10, member A	-0.513835	5.46954	0.0168927
ENSRNOG00000007799	Fam151a	family with sequence similarity 151, member A	-0.614685	4.32533	0.0169184
ENSRNOG00000009006	Ccdc47	coiled-coil domain containing 47	0.34503	7.11198	0.016929
ENSRNOG00000017967	Asb13	ankyrin repeat and SOCS box-containing 13	0.496412	3.11055	0.0169934
ENSRNOG00000006576	Bms1	BMS1 ribosome biogenesis factor	0.31675	4.93498	0.0169942
ENSRNOG00000019106	Rps17	ribosomal protein S17	-0.614715	7.14929	0.0170272
ENSRNOG00000027722	H1fx	H1 histone family, member X	-0.382356	4.72969	0.0170306
ENSRNOG00000020901	S1pr5	sphingosine-1-phosphate receptor 5	0.466025	6.43429	0.0170895
ENSRNOG00000019704	Resp18	regulated endocrine-specific protein 18	-0.672069	6.98454	0.0171117
ENSRNOG00000012258	Rras2	RAS related 2	-0.483967	3.63773	0.01712
ENSRNOG00000002248	Fryl	FRY like transcription coactivator	0.554758	5.89907	0.0171397
ENSRNOG00000001971	Bbx	BBX high mobility group box domain containing	0.584352	2.25598	0.0171572
ENSRNOG00000048297	LOC108348175	protein quaking-like	0.803127	2.50561	0.0172098
ENSRNOG00000027728	Ibtk	inhibitor of Bruton tyrosine kinase	0.38035	4.62999	0.0172285
ENSRNOG00000021110	Mllt11	MLLT11, transcription factor 7 cofactor	-0.404824	8.24093	0.0172395
ENSRNOG00000053203	Mical3	microtubule associated monooxygenase, calponin and LIM domain containing 3	0.450453	5.63635	0.0172968
ENSRNOG00000000940	Flt1	FMS-related tyrosine kinase 1	0.359137	6.68103	0.0172999
ENSRNOG00000012486	Prim2	DNA primase subunit 2	0.568265	3.30988	0.0173984
ENSRNOG00000017444	Nrsn1	neurensin 1	-0.613494	7.99284	0.017424
ENSRNOG00000020350	Pacs1	phosphofurin acidic cluster sorting protein 1	-0.344812	5.7472	0.0174421
ENSRNOG00000018207	Dynlt1	dynein light chain Tctex-type 1	-0.575168	3.49399	0.0174718
ENSRNOG00000017642	Acbd5	acyl-CoA binding domain containing 5	0.471953	3.43076	0.0175028
ENSRNOG00000003011	Gadd45gip1	GADD45G interacting protein 1	-0.348311	5.89019	0.0175194
ENSRNOG00000013874	Rplp1	ribosomal protein lateral stalk subunit P1	-0.817074	7.458	0.0175342
ENSRNOG00000026870	Clic6	chloride intracellular channel 6	3.00946	5.43306	0.0175566
ENSRNOG00000009756	Pacsin2	protein kinase C and casein kinase substrate in neurons 2	0.429935	6.19213	0.0176179
ENSRNOG00000017494	Acp6	acid phosphatase 6, lysophosphatidic	-0.469846	3.39919	0.0176395
ENSRNOG00000060356	Kif15	kinesin family member 15	1.70017	0.603674	0.0176628
ENSRNOG00000012362	Cacng3	calcium voltage-gated channel auxiliary subunit gamma 3	-0.74729	4.86114	0.0176933
ENSRNOG00000032471	Asb3	ankyrin repeat and SOCS box-containing 3	-0.425223	4.31136	0.0177172
ENSRNOG00000007837	Acot11	acyl-CoA thioesterase 11	-0.597274	4.33224	0.01774
ENSRNOG00000009302	Zfp623	zinc finger protein 623	-0.489668	4.0049	0.0177434
ENSRNOG00000018788	Btbd2	BTB domain containing 2	-0.304447	6.52614	0.0178945
ENSRNOG00000007545	Angptl4	angiopoietin-like 4	-0.487339	3.51728	0.0179447
ENSRNOG00000058663	Suz12	SUZ12 polycomb repressive complex 2 subunit	0.642255	3.48125	0.0179727
ENSRNOG00000008058	Tmprss5	transmembrane serine protease 5	1.01404	3.894	0.017977
ENSRNOG00000003038	Sft2d2	SFT2 domain containing 2	0.638404	3.61878	0.0179814
ENSRNOG00000021808	Tecr	trans-2,3-enoyl-CoA reductase	-0.535452	9.73258	0.01801
ENSRNOG00000025791	Dync1li2	dynein, cytoplasmic 1 light intermediate chain 2	0.398377	7.34842	0.0180696
ENSRNOG00000022946	Slc22a3	solute carrier family 22 member 3	-1.29874	0.88044	0.0180893
ENSRNOG00000048193	Hnrnph3	heterogeneous nuclear ribonucleoprotein H3	0.725786	1.73153	0.0182318
ENSRNOG00000020693	Tmem138	transmembrane protein 138	-0.569525	2.97339	0.0182417
ENSRNOG00000016483	Myo16	myosin XVI	-0.485031	5.47139	0.0182743
ENSRNOG00000020159	Dalrd3	DALR anticodon binding domain containing 3	-0.4311	6.23747	0.0182912
ENSRNOG00000013663	Tmem86a	transmembrane protein 86A	0.499391	3.70592	0.018304
ENSRNOG00000013279	LOC681458	similar to stearoyl-coenzyme A desaturase 3	0.872169	1.08649	0.0183248
ENSRNOG00000016585	Bmi1	BMI1 proto-oncogene, polycomb ring finger	0.511344	3.86426	0.0183275
ENSRNOG00000014476	Evl	Enah/Vasp-like	-0.343777	7.35903	0.0183546
ENSRNOG00000037198	Usp18	ubiquitin specific peptidase 18	1.05077	2.39912	0.0183782
ENSRNOG00000051483	LOC103689961	selenoprotein W-like	-0.416933	6.73101	0.0184204
ENSRNOG00000006865	Laptm4a	lysosomal protein transmembrane 4 alpha	-0.292767	7.95565	0.0185515
ENSRNOG00000003562	Susd4	sushi domain containing 4	-0.391996	6.88554	0.0185737
ENSRNOG00000019822	Gadd45b	growth arrest and DNA-damage-inducible, beta	0.624845	2.86071	0.018624
ENSRNOG00000018247	Dhx58	DEXH-box helicase 58	0.56169	2.46424	0.018626
ENSRNOG00000047321	Hba-a2	hemoglobin alpha, adult chain 2	-1.07512	9.83624	0.0186269
ENSRNOG00000015768	Nat8f5	N-acetyltransferase 8 (GCN5-related) family member 5	-0.936444	4.51685	0.0186318
ENSRNOG00000017326	Ctbp2	C-terminal binding protein 2	0.456829	4.84733	0.0186383
ENSRNOG00000008706	Tbx3	T-box 3	0.887504	1.27541	0.0186753
ENSRNOG00000006334	Txndc16	thioredoxin domain containing 16	0.313271	5.26124	0.0186972
ENSRNOG00000058914	Rbx1	ring-box 1	-0.353397	5.73104	0.0187315
ENSRNOG00000002341	Trim25	tripartite motif-containing 25	0.540035	2.36596	0.018811
ENSRNOG00000025909	Uqcc2	ubiquinol-cytochrome c reductase complex assembly factor 2	-0.426702	6.20241	0.0188465
ENSRNOG00000009266	Anp32b	acidic nuclear phosphoprotein 32 family member B	0.384224	6.76479	0.0189388
ENSRNOG00000000524	RGD735065	similar to GI:13385412-like protein splice form I	-0.302998	6.61255	0.0190729
ENSRNOG00000008924	Arhgef12	Rho guanine nucleotide exchange factor 12	0.326562	5.95436	0.0190957
ENSRNOG00000023383	Ddx3x	DEAD-box helicase 3, X-linked	0.421857	7.45027	0.0190959
ENSRNOG00000011381	Acsbg1	acyl-CoA synthetase bubblegum family member 1	-0.314613	8.83262	0.019118
ENSRNOG00000045568	Rbm14	RNA binding motif protein 14	-0.336713	5.09589	0.0191647
ENSRNOG00000010137	Xpo4	exportin 4	0.543499	3.76479	0.0191932
ENSRNOG00000061379	C7	complement C7	1.52214	2.81228	0.019251
ENSRNOG00000051196	AABR07018038.1		0.41615	4.0091	0.0192993
ENSRNOG00000006623	Cd302	CD302 molecule	0.562526	5.29642	0.0193851
ENSRNOG00000008868	Dusp19	dual specificity phosphatase 19	0.527547	3.03515	0.0193908
ENSRNOG00000019120	Hmgcs2	3-hydroxy-3-methylglutaryl-CoA synthase 2	-0.726151	4.98666	0.0193968
ENSRNOG00000053084	Fuz	fuzzy planar cell polarity protein	-0.419707	5.61123	0.0194467
ENSRNOG00000047052	Clpp	caseinolytic mitochondrial matrix peptidase proteolytic subunit	-0.333752	5.23188	0.019509
ENSRNOG00000019400	Dag1	dystroglycan 1	-0.310816	7.33051	0.019589
ENSRNOG00000012207	Dst	dystonin	0.589254	8.85476	0.0196004
ENSRNOG00000000568	Slc29a3	solute carrier family 29 member 3	-0.571812	5.20107	0.0196178
ENSRNOG00000000633	Rhobtb1	Rho-related BTB domain containing 1	0.894703	2.08618	0.019627
ENSRNOG00000015184	Clic3	chloride intracellular channel 3	-0.763423	2.68955	0.019688
ENSRNOG00000011800	F3	coagulation factor III, tissue factor	0.752195	3.78238	0.0197076
ENSRNOG00000018255	Clptm1	CLPTM1 regulator of GABA type A receptor forward trafficking	-0.322932	8.38334	0.0197283
ENSRNOG00000053869	Ppp1r3d	protein phosphatase 1, regulatory subunit 3D	-0.499735	3.65646	0.0197426
ENSRNOG00000000412	Slc35f1	solute carrier family 35, member F1	-0.441693	5.63308	0.0197537
ENSRNOG00000060550	Epn2	epsin 2	0.38156	6.9558	0.0199778
ENSRNOG00000033220	Oas1k	2 ' -5 ' oligoadenylate synthetase 1K	1.41033	2.25655	0.0200127
ENSRNOG00000011284	Sgms2	sphingomyelin synthase 2	0.75528	1.95738	0.0200643
ENSRNOG00000003349	LOC103693323	collagen alpha-1(XXIII) chain	1.21256	1.54951	0.0200691
ENSRNOG00000013009	Ldha	lactate dehydrogenase A	-0.598249	6.31102	0.0201074
ENSRNOG00000001488	Psmb1	proteasome subunit beta 1	-0.351958	7.5793	0.0201546
ENSRNOG00000059202	AABR07021988.1	MIA SH3 domain ER export factor 3	0.31292	6.1385	0.0201697
ENSRNOG00000038066	Fam155b	family with sequence similarity 155, member B	-0.322381	4.58973	0.0201701
ENSRNOG00000012262	Depdc7	DEP domain containing 7	0.78594	2.44617	0.020176
ENSRNOG00000019340	Cep250	centrosomal protein 250	0.53051	4.64017	0.0201834
ENSRNOG00000016266	Mphosph10	M-phase phosphoprotein 10	0.424538	3.46918	0.0201954
ENSRNOG00000010027	Atr	ATR serine/threonine kinase	0.606673	3.45999	0.0202516
ENSRNOG00000003198	RGD1305733	similar to RIKEN cDNA 2900011O08	-0.552503	7.59793	0.0203492
ENSRNOG00000006871	Slc25a14	solute carrier family 25 member 14	-0.329195	5.22729	0.0203748
ENSRNOG00000058916	Ccdc65	coiled-coil domain containing 65	-0.42016	4.36333	0.0204077
ENSRNOG00000002896	Prdx6	peroxiredoxin 6	-0.415823	8.0879	0.0204161
ENSRNOG00000038012	Commd6	COMM domain containing 6	0.431579	4.07241	0.0204669
ENSRNOG00000012594	Sugt1	SGT1 homolog, MIS12 kinetochore complex assembly cochaperone	-0.37199	5.79479	0.0204954
ENSRNOG00000057384	Nfatc2ip	nuclear factor of activated T-cells 2 interacting protein	0.639931	2.04897	0.0205617
ENSRNOG00000003538	Adamts4	ADAM metallopeptidase with thrombospondin type 1 motif, 4	0.54834	5.55064	0.0206244
ENSRNOG00000007206	LOC361016	similar to RIKEN cDNA 4933406L09	0.427377	6.2412	0.0206303
ENSRNOG00000001157	Umodl1	uromodulin-like 1	1.10594	0.872326	0.0206659
ENSRNOG00000006720	Rnpep	arginyl aminopeptidase	-0.309684	6.33485	0.0207117
ENSRNOG00000027730	Nxpe1	neurexophilin and PC-esterase domain family, member 1	0.909107	1.01687	0.0207435
ENSRNOG00000038478	AABR07029613.1		-0.991439	0.917766	0.0207443
ENSRNOG00000013267	Helz2	helicase with zinc finger 2	0.751438	2.63459	0.020796
ENSRNOG00000009506	Mre11a	MRE11 homolog A, double strand break repair nuclease	0.752665	4.07978	0.0208273
ENSRNOG00000012404	Thrsp	thyroid hormone responsive	0.634977	6.09266	0.0208743
ENSRNOG00000011451	Lrp3	LDL receptor related protein 3	-0.294504	7.13601	0.020923
ENSRNOG00000021067	Fxyd7	FXYD domain-containing ion transport regulator 7	-0.487962	5.75731	0.021037
ENSRNOG00000004193	Klhl12	kelch-like family member 12	0.315196	5.34134	0.0210483
ENSRNOG00000005101	Mia2	MIA SH3 domain ER export factor 2	0.341335	4.31001	0.0210873
ENSRNOG00000000121	Pigv	phosphatidylinositol glycan anchor biosynthesis, class V	0.439774	3.02022	0.0211038
ENSRNOG00000020514	Sox6	SRY box 6	-0.512119	2.75088	0.0211187
ENSRNOG00000013376	Mvd	mevalonate diphosphate decarboxylase	-0.445824	5.10552	0.0211365
ENSRNOG00000000034	Nuak2	NUAK family kinase 2	0.469842	3.10381	0.0211468
ENSRNOG00000015440	Wrn	Werner syndrome RecQ like helicase	0.640028	3.02063	0.0211517
ENSRNOG00000001425	Sh2b2	SH2B adaptor protein 2	-0.792051	3.82571	0.0211935
ENSRNOG00000019381	Eri3	ERI1 exoribonuclease family member 3	-0.308333	6.8421	0.0211997
ENSRNOG00000014149	Npy1r	neuropeptide Y receptor Y1	-0.769772	2.92604	0.0212353
ENSRNOG00000017495	Klhdc3	kelch domain containing 3	-0.315776	7.95715	0.0212361
ENSRNOG00000001686	Hlcs	holocarboxylase synthetase	0.620128	2.82805	0.0212547
ENSRNOG00000024452	Carmil2	capping protein regulator and myosin 1 linker 2	-0.276038	6.79064	0.0213225
ENSRNOG00000017810	Uros	uroporphyrinogen III synthase	0.514578	3.09556	0.0213336
ENSRNOG00000055608	LOC102548695	zinc finger protein 45-like	-0.531103	4.33641	0.0213548
ENSRNOG00000061768	Slc43a3	solute carrier family 43, member 3	-0.815103	1.65532	0.0213787
ENSRNOG00000055466	Derl2	derlin 2	-0.427864	4.12409	0.0214031
ENSRNOG00000005512	Ndufa4	NDUFA4, mitochondrial complex associated	-0.408879	7.26899	0.021436
ENSRNOG00000008424	Aagab	alpha- and gamma-adaptin binding protein	0.454372	3.70231	0.0214385
ENSRNOG00000019974	Uba52	ubiquitin A-52 residue ribosomal protein fusion product 1	-0.535632	8.18623	0.0214414
ENSRNOG00000004300	Gtf2a1	general transcription factor 2A subunit 1	0.548301	2.95268	0.0214772
ENSRNOG00000018279	Sfxn1	sideroflexin 1	-0.325531	6.29704	0.0214891
ENSRNOG00000019838	Gmfg	glia maturation factor, gamma	-0.785682	1.171	0.0215019
ENSRNOG00000015863	Npsr1	neuropeptide S receptor 1	-1.20236	1.05098	0.0215045
ENSRNOG00000012906	Bcas1	breast carcinoma amplified sequence 1	0.619418	9.03429	0.0215657
ENSRNOG00000053550	Itga1	integrin subunit alpha 1	0.6585	1.60291	0.0215761
ENSRNOG00000025793	Usp31	ubiquitin specific peptidase 31	0.407017	5.42463	0.0216232
ENSRNOG00000001442	Por	cytochrome p450 oxidoreductase	-0.332165	7.18246	0.0216567
ENSRNOG00000003276	Myo1d	myosin ID	0.576168	6.60725	0.0216885
ENSRNOG00000001159	Tff3	trefoil factor 3	-3.05741	0.689945	0.0217721
ENSRNOG00000042458	AABR07046707.1		-0.366403	7.15385	0.0218711
ENSRNOG00000009740	Slco1c1	solute carrier organic anion transporter family, member 1c1	0.31431	6.54756	0.0218851
ENSRNOG00000010235	Pkig	cAMP-dependent protein kinase inhibitor gamma	-0.35075	5.36565	0.0220941
ENSRNOG00000012701	Map7	microtubule-associated protein 7	0.768578	6.42676	0.0221181
ENSRNOG00000052513	Wapl	WAPL cohesin release factor	0.385037	4.48452	0.0221466
ENSRNOG00000010975	Adnp	activity-dependent neuroprotector homeobox	-0.292039	7.12815	0.0222189
ENSRNOG00000016392	Zfp593	zinc finger protein 593	-0.455393	3.60656	0.0222558
ENSRNOG00000013507	Selenot	selenoprotein T	0.346557	5.37924	0.0222778
ENSRNOG00000011158	Ppp2r2a	protein phosphatase 2, regulatory subunit B, alpha	-0.277913	6.58096	0.0223105
ENSRNOG00000019308	Arrb2	arrestin, beta 2	-0.306344	5.49171	0.0224228
ENSRNOG00000018215	Slc22a6	solute carrier family 22 member 6	-1.69501	1.86532	0.0224313
ENSRNOG00000028358	Edem3	ER degradation enhancing alpha-mannosidase like protein 3	0.460438	4.1122	0.0224502
ENSRNOG00000024641	Nyap1	neuronal tyrosine-phosphorylated phosphoinositide-3-kinase adaptor 1	-0.376179	5.01122	0.0225055
ENSRNOG00000010076	Pkp1	plakophilin 1	0.998313	2.38899	0.0226622
ENSRNOG00000010280	Pde8b	phosphodiesterase 8B	-0.526897	4.64349	0.0227481
ENSRNOG00000054011	Tbc1d8b	TBC1 domain family member 8B	0.637923	2.45101	0.0227833
ENSRNOG00000056457	Gpd1	glycerol-3-phosphate dehydrogenase 1	-0.400451	7.55224	0.022784
ENSRNOG00000054560	Sh2d3c	SH2 domain containing 3C	-0.394561	5.5718	0.0228219
ENSRNOG00000026488	Gltpd2	glycolipid transfer protein domain containing 2	-0.796208	3.86392	0.0229105
ENSRNOG00000010091	Efcab14	EF-hand calcium binding domain 14	0.436189	6.41919	0.0230242
ENSRNOG00000020213	Tubg1	tubulin, gamma 1	-0.342102	5.70906	0.0230413
ENSRNOG00000005634	AABR07047872.1		-0.70045	2.58834	0.023062
ENSRNOG00000020495	Eif3k	eukaryotic translation initiation factor 3, subunit K	-0.295893	6.69899	0.0230826
ENSRNOG00000022868	Ell3	elongation factor for RNA polymerase II 3	-0.863715	2.53931	0.0231448
ENSRNOG00000015538	Abcd2	ATP binding cassette subfamily D member 2	0.353457	5.06392	0.0231514
ENSRNOG00000029339	LOC100363268	rCG31129-like	1.10208	1.30142	0.0232022
ENSRNOG00000004737	Cd48	Cd48 molecule	0.456683	3.5042	0.0232425
ENSRNOG00000018557	Cdh22	cadherin 22	-0.431091	5.7428	0.0232661
ENSRNOG00000061782	Tspyl2	TSPY-like 2	-0.509382	7.11535	0.0232986
ENSRNOG00000015051	Golga7b	golgin A7 family, member B	-0.442102	6.72047	0.0233238
ENSRNOG00000017481	Sucla2	succinate-CoA ligase ADP-forming beta subunit	0.317725	7.10668	0.023328
ENSRNOG00000036592	Zfp518a	zinc finger protein 518A	0.994082	2.19262	0.0233426
ENSRNOG00000006895	Vps53	VPS53 subunit of GARP complex	-0.289938	6.04247	0.0233635
ENSRNOG00000037134	Shc4	SHC adaptor protein 4	0.728004	1.4237	0.0234273
ENSRNOG00000014371	Cdh13	cadherin 13	-0.52626	7.14136	0.023545
ENSRNOG00000040214	AABR07059198.1		0.862361	1.30069	0.0236863
ENSRNOG00000003797	Mrps7	mitochondrial ribosomal protein S7	-0.379297	5.17626	0.023711
ENSRNOG00000043007	Rcn3	reticulocalbin 3	-0.443311	4.10063	0.0237531
ENSRNOG00000017962	Serpinb6a	serpin family B member 6A	-0.317082	4.6919	0.0237546
ENSRNOG00000000814	Fabp7	fatty acid binding protein 7	0.452631	5.02771	0.0237678
ENSRNOG00000018650	Ap3m2	adaptor related protein complex 3 subunit mu 2	-0.346612	5.30342	0.0237811
ENSRNOG00000025005	Ccdc190	coiled-coil domain containing 190	-1.16313	2.73194	0.0238196
ENSRNOG00000060694	Adam17	ADAM metallopeptidase domain 17	0.44633	4.54369	0.0238297
ENSRNOG00000039107	Mfrp	membrane frizzled-related protein	3.30736	4.90326	0.023868
ENSRNOG00000038449	Tigd2	tigger transposable element derived 2	0.426324	3.47521	0.0239884
ENSRNOG00000012664	Polr1e	RNA polymerase I subunit E	-0.391499	3.46841	0.0240813
ENSRNOG00000001346	Cops6	COP9 signalosome subunit 6	-0.462008	7.48494	0.0240999
ENSRNOG00000010646	Tmem229b	transmembrane protein 229B	0.709841	7.13379	0.0241166
ENSRNOG00000032150	Adcy2	adenylate cyclase 2	-0.390635	7.14587	0.024175
ENSRNOG00000018870	Hapln2	hyaluronan and proteoglycan link protein 2	1.11128	6.53246	0.0242189
ENSRNOG00000001357	Mblac1	metallo-beta-lactamase domain containing 1	0.593202	3.08759	0.0242286
ENSRNOG00000024886	Ext1	exostosin glycosyltransferase 1	-0.388919	4.81945	0.0243465
ENSRNOG00000010169	Atpaf1	ATP synthase mitochondrial F1 complex assembly factor 1	0.363444	5.70476	0.0244251
ENSRNOG00000019754	Gdap2	ganglioside-induced differentiation-associated-protein 2	-0.336637	4.58057	0.024464
ENSRNOG00000004538	Brd1	bromodomain containing 1	0.309357	5.55779	0.0244793
ENSRNOG00000020731	Ppfia3	PTPRF interacting protein alpha 3	-0.352728	7.39208	0.024484
ENSRNOG00000043095	Etv3	ets variant 3	0.417998	3.70971	0.0244875
ENSRNOG00000057957	Crybg2	crystallin beta-gamma domain containing 2	1.04983	1.2045	0.0244892
ENSRNOG00000017770	Cdc123	cell division cycle 123	-0.294969	6.20333	0.0245917
ENSRNOG00000008399	Dcaf4	DDB1 and CUL4 associated factor 4	-0.394643	4.01436	0.0246565
ENSRNOG00000052564	Gpx3	glutathione peroxidase 3	-1.08734	5.49842	0.0246823
ENSRNOG00000049983	Shd	src homology 2 domain-containing transforming protein D	-0.317795	6.0972	0.0247081
ENSRNOG00000019108	Rmi1	RecQ mediated genome instability 1	0.361891	4.66797	0.0247374
ENSRNOG00000052025	Tle5	TLE family member 5, transcriptional modulator	-0.548253	9.01572	0.0247931
ENSRNOG00000016530	Nsa2	NSA2 ribosome biogenesis factor	-0.582594	4.76663	0.024809
ENSRNOG00000010029	Ubald2	UBA-like domain containing 2	-0.371918	4.78524	0.0248182
ENSRNOG00000008257	Mfap2	microfibril associated protein 2	-1.08316	0.975842	0.0248335
ENSRNOG00000005437	Rida	reactive intermediate imine deaminase A homolog	0.608984	4.52408	0.0248822
ENSRNOG00000004192	Arhgap30	Rho GTPase activating protein 30	0.798263	1.29397	0.0248866
ENSRNOG00000009049	Usp11	ubiquitin specific peptidase 11	-0.458054	7.61919	0.0249264
ENSRNOG00000008393	Tax1bp1	Tax1 binding protein 1	0.370998	6.81317	0.0250049
ENSRNOG00000038948	Stab2	stabilin 2	1.16385	1.72397	0.0251253
ENSRNOG00000007081	Xdh	xanthine dehydrogenase	0.456361	4.07761	0.025143
ENSRNOG00000057901	Zfp707	zinc finger protein 707	-0.881743	2.4337	0.0251965
ENSRNOG00000014879	Ttc7a	tetratricopeptide repeat domain 7A	0.58719	3.961	0.0252504
ENSRNOG00000020889	Nucb1	nucleobindin 1	-0.325774	8.6957	0.025333
ENSRNOG00000006740	Castor1	cytosolic arginine sensor for mTORC1 subunit 1	-0.528912	2.13724	0.0253795
ENSRNOG00000011024	Zdhhc20	zinc finger, DHHC-type containing 20	0.531303	4.28248	0.0254748
ENSRNOG00000004863	Mpped2	metallophosphoesterase domain containing 2	-0.424075	4.73873	0.0255866
ENSRNOG00000020857	Ppfia1	PTPRF interacting protein alpha 1	0.484302	5.06779	0.025588
ENSRNOG00000004589	Galnt16	polypeptide N-acetylgalactosaminyltransferase 16	-0.548517	7.55317	0.0255881
ENSRNOG00000036865	Krt77	keratin 77	-1.36199	1.66696	0.0256793
ENSRNOG00000060087	Adra1b	adrenoceptor alpha 1B	-0.859316	3.27261	0.0257255
ENSRNOG00000018027	Taf5l	TATA-box binding protein associated factor 5 like	-0.607085	1.93801	0.0257334
ENSRNOG00000026504	Fam114a1	family with sequence similarity 114, member A1	0.607372	2.21888	0.0258019
ENSRNOG00000004890	Adcy8	adenylate cyclase 8	-0.412502	5.36772	0.0258074
ENSRNOG00000013428	Atp6v0a4	ATPase H+ transporting V0 subunit a4	-0.871429	1.24829	0.025824
ENSRNOG00000017963	AABR07001099.1		-0.472449	3.08913	0.0258546
ENSRNOG00000052141	Rps10l1	ribosomal protein S10-like 1	-0.617297	5.68201	0.026043
ENSRNOG00000006420	Rbm38	RNA binding motif protein 38	-0.84061	3.66974	0.0260535
ENSRNOG00000000986	Camsap3	calmodulin regulated spectrin-associated protein family, member 3	-0.290779	5.38954	0.0260672
ENSRNOG00000000983	Zfp394	zinc finger protein 394	-0.379712	4.23293	0.0260801
ENSRNOG00000023467	Fam168b	family with sequence similarity 168, member B	0.31331	7.2726	0.0260858
ENSRNOG00000024577	Gamt	guanidinoacetate N-methyltransferase	-0.450393	6.02239	0.0260939
ENSRNOG00000020179	Nt5c2	5'-nucleotidase, cytosolic II	-0.292371	6.00435	0.0261089
ENSRNOG00000017786	Acta1	actin, alpha 1, skeletal muscle	-0.83018	2.9478	0.0261238
ENSRNOG00000005624	Zfx	zinc finger protein X-linked	0.370152	4.15942	0.0262186
ENSRNOG00000049642	Smim5	small integral membrane protein 5	1.4763	1.54566	0.0262232
ENSRNOG00000018217	Syt5	synaptotagmin 5	-0.755921	6.71248	0.0262506
ENSRNOG00000030199	Tmem192	transmembrane protein 192	-0.436213	5.41656	0.0262875
ENSRNOG00000005970	Lrrc1	leucine rich repeat containing 1	0.409426	3.98895	0.0263132
ENSRNOG00000016968	Gramd4	GRAM domain containing 4	0.341887	5.01779	0.0263442
ENSRNOG00000012183	Glrx	glutaredoxin	-0.332892	5.12051	0.0264037
ENSRNOG00000042037	Smim7	small integral membrane protein 7	-0.29818	6.01883	0.0264344
ENSRNOG00000054259	Klf11	Kruppel-like factor 11	0.549286	3.49013	0.0264674
ENSRNOG00000019507	Hnrnpul2	heterogeneous nuclear ribonucleoprotein U-like 2	0.40681	7.08193	0.026612
ENSRNOG00000005292	Trip11	thyroid hormone receptor interactor 11	0.3609	5.0694	0.0266254
ENSRNOG00000020440	Fads2	fatty acid desaturase 2	-0.433916	6.63206	0.0266337
ENSRNOG00000003479	Rnf150	ring finger protein 150	0.499839	3.45386	0.0266567
ENSRNOG00000005730	Pcmtd1	protein-L-isoaspartate (D-aspartate) O-methyltransferase domain containing 1	0.49036	5.82731	0.0266611
ENSRNOG00000016719	Zfp161	zinc finger protein 161	0.467182	3.27119	0.0266613
ENSRNOG00000032492	Usp22	ubiquitin specific peptidase 22	-0.256686	6.7379	0.0267187
ENSRNOG00000018212	Abhd17a	abhydrolase domain containing 17A	-0.26173	6.87471	0.0267416
ENSRNOG00000003328	Cdip1	cell death-inducing p53 target 1	-0.287803	8.50429	0.0267548
ENSRNOG00000039265	Psmg4	proteasome assembly chaperone 4	-0.670833	3.08619	0.0267959
ENSRNOG00000049385	Adamtsl4	ADAMTS-like 4	0.893938	1.6671	0.0268078
ENSRNOG00000006527	Slc6a1	solute carrier family 6 member 1	-0.297436	9.01853	0.0268906
ENSRNOG00000025181	Pigu	phosphatidylinositol glycan anchor biosynthesis, class U	-0.451264	4.42967	0.0269053
ENSRNOG00000015733	Myl12b	myosin light chain 12B	-0.296507	7.4444	0.0269523
ENSRNOG00000009094	Nudt4	nudix hydrolase 4	-0.397549	6.99884	0.0269691
ENSRNOG00000020753	Bnip1	BCL2 interacting protein 1	-0.356295	4.12106	0.0270024
ENSRNOG00000018591	Rabepk	Rab9 effector protein with kelch motifs	-0.340686	4.68639	0.0270178
ENSRNOG00000019007	Rpl14	ribosomal protein L14	-0.439598	7.83616	0.027018
ENSRNOG00000027767	Slc38a5	solute carrier family 38, member 5	-0.546919	3.16532	0.0270563
ENSRNOG00000018847	Stx5	syntaxin 5	-0.37787	5.39071	0.0270666
ENSRNOG00000022305	Abcc1	ATP binding cassette subfamily C member 1	0.673028	3.62226	0.0270995
ENSRNOG00000010650	Plekhh1	pleckstrin homology, MyTH4 and FERM domain containing H1	0.760346	6.31392	0.0271022
ENSRNOG00000016987	Pstpip2	proline-serine-threonine phosphatase-interacting protein 2	0.829532	1.30424	0.0271129
ENSRNOG00000016023	Kank1	KN motif and ankyrin repeat domains 1	0.414951	5.55636	0.0272099
ENSRNOG00000020678	Ifi35	interferon-induced protein 35	0.510472	3.13163	0.0272213
ENSRNOG00000028227	Pbrm1	polybromo 1	0.354711	4.98002	0.0272335
ENSRNOG00000004089	Enpp2	ectonucleotide pyrophosphatase/phosphodiesterase 2	1.54695	8.33094	0.0273116
ENSRNOG00000000525	Pi16	peptidase inhibitor 16	-0.708417	3.54074	0.0273195
ENSRNOG00000019940	Ssr2	signal sequence receptor subunit 2	-0.306499	6.22136	0.0273769
ENSRNOG00000002841	Cdc42bpa	CDC42 binding protein kinase alpha	0.357029	6.69769	0.0274138
ENSRNOG00000000763	RT1-M3-1	RT1 class Ib, locus M3, gene 1	0.464046	3.37551	0.0274232
ENSRNOG00000054274	Cacnb3	calcium voltage-gated channel auxiliary subunit beta 3	-0.562405	6.96244	0.0274587
ENSRNOG00000017693	Slc2a5	solute carrier family 2 member 5	0.552133	3.47589	0.0275107
ENSRNOG00000018143	Hpdl	4-hydroxyphenylpyruvate dioxygenase-like	-0.800517	2.69026	0.0275992
ENSRNOG00000001823	St6gal1	ST6 beta-galactoside alpha-2,6-sialyltransferase 1	0.480149	4.40281	0.0276188
ENSRNOG00000048580	Trip6	thyroid hormone receptor interactor 6	0.59451	2.91416	0.0276909
ENSRNOG00000029528	Cbs	cystathionine beta synthase	-0.483588	6.51279	0.0276928
ENSRNOG00000029574	Rps4x-ps9	ribosomal protein S4, X-linked, pseudogene 9	-0.718966	1.55981	0.0277235
ENSRNOG00000007887	Elk4	ETS transcription factor ELK4	0.480472	4.79955	0.0277352
ENSRNOG00000024530	Lyrm1	LYR motif containing 1	0.469018	3.87609	0.0277606
ENSRNOG00000021891	Zdhhc8	zinc finger, DHHC-type containing 8	-0.378599	5.75609	0.027777
ENSRNOG00000013383	Tmub1	transmembrane and ubiquitin-like domain containing 1	-0.278825	4.79103	0.0278012
ENSRNOG00000016433	Prrc1	proline-rich coiled-coil 1	0.50643	2.75497	0.0278483
ENSRNOG00000029986	Insr	insulin receptor	0.398254	4.71592	0.0278939
ENSRNOG00000016137	Rad23b	RAD23 homolog B, nucleotide excision repair protein	-0.301707	7.57986	0.0279304
ENSRNOG00000001113	Mmd2	monocyte to macrophage differentiation-associated 2	-0.433752	7.95579	0.0279505
ENSRNOG00000012801	Gsto2	glutathione S-transferase omega 2	0.870953	0.719385	0.0279579
ENSRNOG00000000177	Plpp2	phospholipid phosphatase 2	0.547128	4.06577	0.0279636
ENSRNOG00000001419	Cldn15	claudin 15	0.756307	0.799899	0.0281104
ENSRNOG00000042740	Mrpl42	mitochondrial ribosomal protein L42	-0.636514	4.64656	0.0281593
ENSRNOG00000002917	Sec14l5	SEC14-like lipid binding 5	0.681071	2.79733	0.0281833
ENSRNOG00000014003	Fbxo16	F-box protein 16	-0.506573	3.34341	0.0282097
ENSRNOG00000058039	Acta2	actin alpha 2, smooth muscle	-0.70439	4.56336	0.0282301
ENSRNOG00000005877	Lrpprc	leucine-rich pentatricopeptide repeat containing	0.290117	7.00126	0.0282504
ENSRNOG00000028651	RGD1566386	similar to Hypothetical protein A430033K04	-0.396768	3.98686	0.028301
ENSRNOG00000030616	Slc25a45	solute carrier family 25, member 45	1.00594	1.29258	0.0283061
ENSRNOG00000043377	Fdps	farnesyl diphosphate synthase	-0.362193	8.05455	0.0283681
ENSRNOG00000039339	Mslnl	mesothelin-like	1.89462	1.19392	0.0284396
ENSRNOG00000061650	AC128059.5		-1.07625	2.28635	0.0284683
ENSRNOG00000008764	Otud5	OTU deubiquitinase 5	-0.270921	7.10402	0.028469
ENSRNOG00000018186	Lamtor5	late endosomal/lysosomal adaptor, MAPK and MTOR activator 5	-0.290184	5.24504	0.028586
ENSRNOG00000018322	Picalm	phosphatidylinositol binding clathrin assembly protein	0.277797	7.03251	0.0285962
ENSRNOG00000022919	Chst8	carbohydrate sulfotransferase 8	0.501433	4.44776	0.0286188
ENSRNOG00000022839	Ifit3	interferon-induced protein with tetratricopeptide repeats 3	1.23938	1.74043	0.0286736
ENSRNOG00000020030	Crlf1	cytokine receptor-like factor 1	-0.48883	6.5019	0.0287938
ENSRNOG00000025670	Shisa3	shisa family member 3	-1.4088	1.59543	0.0288271
ENSRNOG00000024149	Prr18	proline rich 18	0.688687	3.85817	0.0288736
ENSRNOG00000049019	Tmem170a	transmembrane protein 170A	0.532492	2.85779	0.0288799
ENSRNOG00000054626	Rps8	ribosomal protein S8	-0.44688	7.72228	0.0289057
ENSRNOG00000009715	Me1	malic enzyme 1	0.376937	7.14322	0.0289165
ENSRNOG00000059956	Bcl6b	BCL6B, transcription repressor	0.913284	1.64313	0.0289358
ENSRNOG00000000158	Cdo1	cysteine dioxygenase type 1	-0.379709	5.76731	0.028979
ENSRNOG00000039455	Pcdhgb6	protocadherin gamma subfamily B, 6	0.750443	3.01129	0.0289944
ENSRNOG00000018053	Fech	ferrochelatase	-0.304409	5.60551	0.0290108
ENSRNOG00000006094	Cd44	CD44 molecule (Indian blood group)	-0.573504	2.85139	0.0290117
ENSRNOG00000024410	Blvrb	biliverdin reductase B	-0.38598	4.31064	0.0290233
ENSRNOG00000020235	Hnrnpl	heterogeneous nuclear ribonucleoprotein L	-0.312711	8.54289	0.029127
ENSRNOG00000019738	Gpr61	G protein-coupled receptor 61	-0.576857	3.53724	0.029163
ENSRNOG00000011300	AABR07031193.1	laminin subunit alpha 3	1.13372	2.85828	0.0291693
ENSRNOG00000014454	Ap1m1	adaptor related protein complex 1 subunit mu 1	-0.311836	6.26776	0.0291778
ENSRNOG00000010593	Ctnnal1	catenin alpha-like 1	0.924175	4.71424	0.0291901
ENSRNOG00000000878	Slc44a4	solute carrier family 44, member 4	-1.02907	1.95302	0.0292527
ENSRNOG00000018689	RGD1305464	similar to human chromosome 15 open reading frame 39	-0.499023	3.75529	0.0292683
ENSRNOG00000009114	Fam110b	family with sequence similarity 110, member B	-0.339031	5.16009	0.0292794
ENSRNOG00000006505	Borcs5	BLOC-1 related complex subunit 5	-0.34924	5.22405	0.029357
ENSRNOG00000028129	Fktn	fukutin	0.302512	5.95509	0.0294439
ENSRNOG00000048848	Ccdc9	coiled-coil domain containing 9	0.312759	5.45826	0.0296122
ENSRNOG00000016653	Ngef	neuronal guanine nucleotide exchange factor	-0.721892	6.55548	0.0296282
ENSRNOG00000027514	Ube2m	ubiquitin-conjugating enzyme E2M	-0.297343	8.35955	0.0296362
ENSRNOG00000009570	Pdxp	pyridoxal phosphatase	-0.467216	7.47829	0.0296652
ENSRNOG00000014890	Mrpl43	mitochondrial ribosomal protein L43	-0.38186	5.36621	0.0297976
ENSRNOG00000004598	Tsen54	tRNA splicing endonuclease subunit 54	0.571709	3.33829	0.0298226
ENSRNOG00000051952	Tes	testin LIM domain protein	0.503674	3.1191	0.0298582
ENSRNOG00000011789	Cdon	cell adhesion associated, oncogene regulated	0.908274	3.78339	0.0298843
ENSRNOG00000016737	Tcerg1l	transcription elongation regulator 1-like	-0.727472	3.84985	0.0299225
ENSRNOG00000007033	Sorcs2	sortilin-related VPS10 domain containing receptor 2	-0.541893	6.31423	0.0299385
ENSRNOG00000002345	Rasgef1b	RasGEF domain family, member 1B	-0.895495	3.6937	0.0299567
ENSRNOG00000020519	Olfm2	olfactomedin 2	-0.817984	6.23811	0.0300138
ENSRNOG00000004471	Polr3h	RNA polymerase III subunit H	-0.311596	4.95726	0.030161
ENSRNOG00000020903	Lto1	LTO1 maturation factor of ABCE1	0.756672	1.70078	0.0301803
ENSRNOG00000002436	Mmd	monocyte to macrophage differentiation-associated	-0.716872	6.09218	0.0302654
ENSRNOG00000001547	Agps	alkylglycerone phosphate synthase	0.43177	3.73648	0.0302964
ENSRNOG00000007865	Ephb1	Eph receptor B1	-0.594757	6.83385	0.0303129
ENSRNOG00000037113	Slfn2	schlafen 2	0.766515	2.76433	0.0303547
ENSRNOG00000011987	Cd2ap	CD2-associated protein	0.62974	2.71059	0.0303651
ENSRNOG00000023765	Nyap2	neuronal tyrosine-phosphorylated phosphoinositide-3-kinase adaptor 2	-0.497285	2.59653	0.0304171
ENSRNOG00000052730	Psmb3	proteasome subunit beta 3	-0.325055	6.52942	0.0304259
ENSRNOG00000049880	Tmem200c	transmembrane protein 200C	0.513825	6.13789	0.0304263
ENSRNOG00000056826	Arap2	ArfGAP with RhoGAP domain, ankyrin repeat and PH domain 2	0.433609	5.4155	0.0304316
ENSRNOG00000014434	Chd1	chromodomain helicase DNA binding protein 1	0.387721	3.57837	0.03048
ENSRNOG00000001449	Pom121	POM121 transmembrane nucleoporin	-0.277809	6.85195	0.0304817
ENSRNOG00000019958	Tmem151b	transmembrane protein 151B	0.350949	6.04476	0.0304884
ENSRNOG00000005556	Snrpf	small nuclear ribonucleoprotein polypeptide F	-0.577111	3.03911	0.03051
ENSRNOG00000017954	Prelid3a	PRELI domain containing 3A	0.971621	3.0811	0.0305338
ENSRNOG00000002612	Ddx52	DExD-box helicase 52	-0.417229	3.6613	0.0305453
ENSRNOG00000001430	Polr2j	RNA polymerase II subunit J	-0.379791	4.32634	0.0306076
ENSRNOG00000055305	Parvb	parvin, beta	0.378677	6.85247	0.0306833
ENSRNOG00000021478	Tpd52l1	TPD52 like 1	-0.780715	4.95715	0.0307098
ENSRNOG00000037668	LOC102554658	coiled-coil domain-containing protein 162-like	-1.38113	0.890775	0.0308358
ENSRNOG00000033624	Zfp426	zinc finger protein 426	-0.404805	3.8377	0.0309652
ENSRNOG00000015221	Eif3f	eukaryotic translation initiation factor 3, subunit F	-0.324494	8.03638	0.0309901
ENSRNOG00000010319	Lcp1	lymphocyte cytosolic protein 1	0.462512	4.74659	0.0310197
ENSRNOG00000038228	Serp2	stress-associated endoplasmic reticulum protein family member 2	-0.413951	5.58708	0.0310285
ENSRNOG00000019978	Parg	poly (ADP-ribose) glycohydrolase	0.580511	3.95137	0.0310354
ENSRNOG00000028856	Pknox2	PBX/knotted 1 homeobox 2	-0.518307	4.80942	0.0311272
ENSRNOG00000002831	Wfikkn2	WAP, follistatin/kazal, immunoglobulin, kunitz and netrin domain containing 2	1.48938	3.67411	0.0311367
ENSRNOG00000003472	Atp11c	ATPase phospholipid transporting 11C	1.29141	2.82671	0.0311376
ENSRNOG00000006472	Hspa2	heat shock protein family A (Hsp70) member 2	0.561001	4.6267	0.0311709
ENSRNOG00000010077	Smarcd3	SWI/SNF related, matrix associated, actin dependent regulator of chromatin, subfamily d, member 3	-0.588444	6.73511	0.0311737
ENSRNOG00000013281	Mib1	mindbomb E3 ubiquitin protein ligase 1	0.46036	4.80396	0.0311904
ENSRNOG00000001435	Ssc4d	scavenger receptor cysteine rich family member with 4 domains	-0.873996	1.61254	0.0312262
ENSRNOG00000042499	Tmsb10	thymosin, beta 10	-0.54971	7.04883	0.0312426
ENSRNOG00000013090	Gadd45g	growth arrest and DNA-damage-inducible, gamma	0.540539	2.59937	0.0312727
ENSRNOG00000016353	Nim1k	NIM1 serine/threonine protein kinase	-0.445706	4.15019	0.0313223
ENSRNOG00000019132	Fv1	Friend virus susceptibility 1	-0.295097	5.59513	0.0313749
ENSRNOG00000010947	Mmp14	matrix metallopeptidase 14	0.758749	3.75458	0.0314846
ENSRNOG00000004414	F11r	F11 receptor	0.670678	3.30773	0.0315555
ENSRNOG00000016143	Gpr162	G protein-coupled receptor 162	-0.328968	7.89948	0.0317123
ENSRNOG00000003104	Trpv2	transient receptor potential cation channel, subfamily V, member 2	-0.847604	4.52251	0.0317454
ENSRNOG00000004951	Kif16b	kinesin family member 16B	0.377679	3.40774	0.0318119
ENSRNOG00000027459	Zbtb45	zinc finger and BTB domain containing 45	-0.343175	5.0585	0.0318838
ENSRNOG00000008941	Ets1	ETS proto-oncogene 1, transcription factor	0.36638	3.99613	0.0319299
ENSRNOG00000006378	Mga	MAX dimerization protein MGA	0.370093	4.73261	0.0319947
ENSRNOG00000030628	Eif4a1	eukaryotic translation initiation factor 4A1	-0.287372	7.03539	0.0319968
ENSRNOG00000023077	Cpne9	copine family member 9	-0.539308	5.14431	0.0322472
ENSRNOG00000054724	Pycr3	pyrroline-5-carboxylate reductase 3	-0.297699	5.24016	0.032281
ENSRNOG00000026953	Gpr88	G-protein coupled receptor 88	-1.08336	2.65907	0.0322841
ENSRNOG00000017414	Irf7	interferon regulatory factor 7	1.01848	3.819	0.0323311
ENSRNOG00000003890	Nap1l1	nucleosome assembly protein 1-like 1	0.33304	6.82756	0.0323616
ENSRNOG00000015939	Ccdc25	coiled-coil domain containing 25	0.418785	4.33337	0.0323678
ENSRNOG00000006336	Fyco1	FYVE and coiled-coil domain containing 1	0.381803	4.63149	0.0324022
ENSRNOG00000000586	Gtf3c6	general transcription factor 3C subunit 6	-0.351383	4.33059	0.0324348
ENSRNOG00000001828	Stk38l	serine/threonine kinase 38 like	0.27908	4.94731	0.0326778
ENSRNOG00000047303	Med18	mediator complex subunit 18	-0.483875	3.12867	0.0326827
ENSRNOG00000029165	Stx1a	syntaxin 1A	-0.905591	5.2295	0.0327318
ENSRNOG00000013463	Kcnj8	potassium voltage-gated channel subfamily J member 8	0.427994	3.48999	0.0327516
ENSRNOG00000020315	Taf13	TATA-box binding protein associated factor 13	0.389036	5.09376	0.032784
ENSRNOG00000023593	Upf2	UPF2, regulator of nonsense mediated mRNA decay	0.335692	5.46583	0.0327966
ENSRNOG00000049484	AABR07054639.1	ATPase phospholipid transporting 9A (putative)	-0.341479	9.25521	0.0328481
ENSRNOG00000016575	Tnfrsf1b	TNF receptor superfamily member 1B	0.567578	1.44435	0.0329015
ENSRNOG00000002210	Hsd17b11	hydroxysteroid (17-beta) dehydrogenase 11	0.321822	6.06168	0.0330342
ENSRNOG00000016612	Trim36	tripartite motif-containing 36	0.712268	3.78319	0.0330493
ENSRNOG00000039473	Ccdc152	coiled-coil domain containing 152	0.740951	5.63377	0.0330854
ENSRNOG00000012899	Rbbp8	RB binding protein 8, endonuclease	0.509509	3.02905	0.0331009
ENSRNOG00000056024	Bnip2	BCL2 interacting protein 2	0.470056	3.21713	0.0332378
ENSRNOG00000025832	Zer1	zyg-11 related, cell cycle regulator	-0.357012	7.91169	0.0332398
ENSRNOG00000001443	Rhbdd2	rhomboid domain containing 2	-0.477454	5.6539	0.033245
ENSRNOG00000017766	Ca12	carbonic anhydrase 12	1.32079	3.83746	0.03325
ENSRNOG00000051836	Zfp92	zinc finger protein 92	-0.583106	2.01486	0.0332672
ENSRNOG00000017029	Snx1	sorting nexin 1	0.356156	5.65578	0.0333006
ENSRNOG00000043137	Lbhd2	LBH domain containing 2	-1.57252	1.82096	0.0333226
ENSRNOG00000058308	Asic2	acid sensing ion channel subunit 2	-0.429998	4.60965	0.0334044
ENSRNOG00000017558	Tubb2a	tubulin, beta 2A class IIa	-0.345222	7.60536	0.0334925
ENSRNOG00000038330	RGD1359508	similar to protein C33A12.3	0.588877	1.6136	0.0335021
ENSRNOG00000015222	Tent5c	terminal nucleotidyltransferase 5C	-0.718729	2.19421	0.0335518
ENSRNOG00000016897	Rlbp1	retinaldehyde binding protein 1	0.507961	5.43579	0.0335656
ENSRNOG00000019766	Exoc8	exocyst complex component 8	0.368213	5.51322	0.0336328
ENSRNOG00000001687	Crybg3	crystallin beta-gamma domain containing 3	0.528951	2.80747	0.0336517
ENSRNOG00000008236	Decr1	2,4-dienoyl-CoA reductase 1	-0.362724	4.93511	0.0337904
ENSRNOG00000030109	Kpna5	karyopherin subunit alpha 5	0.53777	2.53372	0.0338171
ENSRNOG00000012156	Ostf1	osteoclast stimulating factor 1	0.303809	4.46099	0.0338429
ENSRNOG00000003650	Nt5c	5', 3'-nucleotidase, cytosolic	-0.693868	1.78194	0.0339468
ENSRNOG00000031475	Col16a1	collagen type XVI alpha 1 chain	1.31954	4.6677	0.0340087
ENSRNOG00000020217	Pagr1	Paxip1-associated glutamate-rich protein 1	0.866818	3.6113	0.0340898
ENSRNOG00000010141	Ttll1	tubulin tyrosine ligase like 1	-0.43603	5.01549	0.0341027
ENSRNOG00000009945	Pls1	plastin 1	0.478125	4.96191	0.0341056
ENSRNOG00000009902	Lrrc46	leucine rich repeat containing 46	-0.811382	3.15735	0.034141
ENSRNOG00000030314	Golgb1	golgin B1	0.331383	6.45731	0.0341515
ENSRNOG00000021053	Lsr	lipolysis stimulated lipoprotein receptor	0.414481	3.97162	0.0341641
ENSRNOG00000049785	Ranbp3	RAN binding protein 3	-0.292163	5.72812	0.0341807
ENSRNOG00000056562	Olfml1	olfactomedin-like 1	0.411153	5.49916	0.0341939
ENSRNOG00000004650	Begain	brain-enriched guanylate kinase-associated	-0.608483	6.61325	0.0342153
ENSRNOG00000017467	Rab4a	RAB4A, member RAS oncogene family	-0.358392	6.33504	0.0342243
ENSRNOG00000025502	Arhgef37	Rho guanine nucleotide exchange factor 37	1.33278	4.57251	0.03429
ENSRNOG00000033741	Ankrd34a	ankyrin repeat domain 34A	-0.340626	5.99776	0.034399
ENSRNOG00000004048	Lrrk2	leucine-rich repeat kinase 2	0.412162	4.36179	0.0344098
ENSRNOG00000001573	Usp25	ubiquitin specific peptidase 25	0.436881	3.5568	0.0344283
ENSRNOG00000002045	Anxa3	annexin A3	0.303781	5.83066	0.0344927
ENSRNOG00000051922	AABR07059663.1		0.551703	2.83535	0.0345311
ENSRNOG00000039494	Aass	aminoadipate-semialdehyde synthase	0.674301	2.33898	0.0346252
ENSRNOG00000011014	Copg2	coatomer protein complex, subunit gamma 2	-0.288323	7.05968	0.0347877
ENSRNOG00000021903	Atad5	ATPase family, AAA domain containing 5	0.612645	1.80548	0.034798
ENSRNOG00000016032	Cnnm3	cyclin and CBS domain divalent metal cation transport mediator 3	0.3111	5.78552	0.0348307
ENSRNOG00000001712	Alg3	ALG3, alpha-1,3- mannosyltransferase	-0.496639	4.97012	0.0348863
ENSRNOG00000036960	Abcc9	ATP binding cassette subfamily C member 9	0.332017	4.77605	0.0349225
ENSRNOG00000031731	Fam216a	family with sequence similarity 216, member A	-0.255232	5.55009	0.0349317
ENSRNOG00000004186	Snx13	sorting nexin 13	0.355403	4.73487	0.0349714
ENSRNOG00000000470	Vps52	VPS52 subunit of GARP complex	0.454678	6.56031	0.0349973
ENSRNOG00000006001	Luc7l2	LUC7-like 2 pre-mRNA splicing factor	0.376688	5.65393	0.0350032
ENSRNOG00000007506	Ndufaf4	NADH:ubiquinone oxidoreductase complex assembly factor 4	0.363264	4.23456	0.0350046
ENSRNOG00000003289	Lap3	leucine aminopeptidase 3	0.322673	6.73853	0.0352977
ENSRNOG00000051487	Kremen1	kringle containing transmembrane protein 1	0.452499	3.4787	0.035341
ENSRNOG00000003873	Cpd	carboxypeptidase D	0.382008	6.32554	0.0354113
ENSRNOG00000008919	Arpp21	cAMP regulated phosphoprotein 21	-0.52437	5.83776	0.0355026
ENSRNOG00000036852	Pcbp2	poly(rC) binding protein 2	-0.40346	7.32935	0.035523
ENSRNOG00000030111	Cyp11b3	cytochrome P450, family 11, subfamily b, polypeptide 3	2.29069	0.755545	0.035663
ENSRNOG00000056836	Cav1	caveolin 1	-0.293167	5.35371	0.0356704
ENSRNOG00000054063	Naa80	N(alpha)-acetyltransferase 80, NatH catalytic subunit	-0.311676	5.11102	0.0356974
ENSRNOG00000000279	Rtn4ip1	reticulon 4 interacting protein 1	-0.633592	3.80752	0.0357452
ENSRNOG00000017857	Cul7	cullin 7	-0.299213	5.50904	0.0357964
ENSRNOG00000036604	Ifit2	interferon-induced protein with tetratricopeptide repeats 2	0.614265	2.36016	0.0358427
ENSRNOG00000001979	Rcan1	regulator of calcineurin 1	-0.257829	5.74247	0.0359082
ENSRNOG00000019534	Ap2a2	adaptor related protein complex 2 subunit alpha 2	-0.305153	8.17499	0.0359268
ENSRNOG00000008140	Rpl15	ribosomal protein L15	-0.355057	7.7098	0.0359764
ENSRNOG00000016991	Arl2bp	ADP-ribosylation factor like GTPase 2 binding protein	-0.256595	7.7859	0.0360089
ENSRNOG00000017401	Tmco4	transmembrane and coiled-coil domains 4	-0.512666	2.65254	0.0360257
ENSRNOG00000007596	Rffl	ring finger and FYVE-like domain containing E3 ubiquitin protein ligase	0.752918	5.20172	0.0360363
ENSRNOG00000002593	Esrrg	estrogen-related receptor gamma	0.513442	5.75515	0.0361795
ENSRNOG00000017745	Cog4	component of oligomeric golgi complex 4	-0.270834	6.24896	0.0362156
ENSRNOG00000016346	Prkcd	protein kinase C, delta	1.03827	4.85859	0.0362354
ENSRNOG00000014025	Rasgrf1	RAS protein-specific guanine nucleotide-releasing factor 1	-0.514395	9.72825	0.0363106
ENSRNOG00000021314	Fdft1	farnesyl diphosphate farnesyl transferase 1	-0.430256	7.32941	0.0363269
ENSRNOG00000018910	Abhd11	abhydrolase domain containing 11	-0.395869	3.94523	0.0363393
ENSRNOG00000030680	Ddx5	DEAD-box helicase 5	0.445197	8.59637	0.036383
ENSRNOG00000031930	Bin2	bridging integrator 2	0.459177	3.5645	0.0363906
ENSRNOG00000027039	Mrpl22	mitochondrial ribosomal protein L22	-0.427567	4.02098	0.036443
ENSRNOG00000000062	Pcgf3	polycomb group ring finger 3	-0.387767	3.21584	0.0364456
ENSRNOG00000059765	Asic1	acid sensing ion channel subunit 1	-0.350459	7.01611	0.0364896
ENSRNOG00000028021	LOC684988	similar to ribosomal protein S13	-0.500238	5.62276	0.0365042
ENSRNOG00000001426	Prkrip1	PRKR interacting protein 1	0.379232	4.99174	0.0365323
ENSRNOG00000032690	AABR07017046.1	ubiquitin-conjugating enzyme E2E 2	-0.280924	4.9407	0.036588
ENSRNOG00000060168	Prkx	protein kinase, X-linked	0.428748	3.58359	0.0366012
ENSRNOG00000048242	Txlna	taxilin alpha	0.356804	4.95056	0.0366127
ENSRNOG00000060728	Tuba1a	tubulin, alpha 1A	-0.326975	8.98464	0.0366418
ENSRNOG00000002232	Aff1	AF4/FMR2 family, member 1	0.652474	2.72271	0.0367543
ENSRNOG00000015744	Spata25	spermatogenesis associated 25	-0.516279	2.5686	0.0368439
ENSRNOG00000055433	Trim46	tripartite motif-containing 46	-0.304102	5.1071	0.0369243
ENSRNOG00000007644	Mbtps2	membrane-bound transcription factor peptidase, site 2	0.4708	4.01907	0.0369474
ENSRNOG00000003217	Lgals3bp	galectin 3 binding protein	1.0138	5.17829	0.0369795
ENSRNOG00000021578	Wfikkn1	WAP, follistatin/kazal, immunoglobulin, kunitz and netrin domain containing 1	0.75026	1.53053	0.0370356
ENSRNOG00000037853	Rarres1	retinoic acid receptor responder 1	-0.527264	2.92445	0.0370381
ENSRNOG00000018517	Trim21	tripartite motif-containing 21	0.520447	2.20718	0.0370655
ENSRNOG00000006655	Plrg1	pleiotropic regulator 1	-0.291637	5.61902	0.0370808
ENSRNOG00000002941	Uhmk1	U2AF homology motif kinase 1	0.403842	4.89521	0.0371256
ENSRNOG00000018659	Csf1	colony stimulating factor 1	0.423444	4.2337	0.0372002
ENSRNOG00000027008	Igtp	interferon gamma induced GTPase	0.483991	2.7584	0.0372264
ENSRNOG00000004226	Irak3	interleukin-1 receptor-associated kinase 3	0.60321	2.46159	0.0372417
ENSRNOG00000020881	Frmd8	FERM domain containing 8	0.296774	4.84079	0.0372461
ENSRNOG00000017646	RGD1309651	similar to 1190005I06Rik protein	0.768306	1.16433	0.0372975
ENSRNOG00000053201	Gpcpd1	glycerophosphocholine phosphodiesterase 1	0.49851	6.25226	0.037343
ENSRNOG00000053574	Tarbp1	TAR RNA binding protein 1	0.836735	2.66537	0.0373548
ENSRNOG00000055078	Cyp4b1	cytochrome P450, family 4, subfamily b, polypeptide 1	-0.787877	0.868182	0.0373654
ENSRNOG00000008915	Prima1	proline rich membrane anchor 1	0.800278	4.66105	0.0373792
ENSRNOG00000015941	Fkbp10	FKBP prolyl isomerase 10	-0.420095	4.01818	0.0373964
ENSRNOG00000015735	Zswim1	zinc finger, SWIM-type containing 1	-0.402575	3.92345	0.0374001
ENSRNOG00000020027	Arhgef2	Rho/Rac guanine nucleotide exchange factor 2	0.351078	6.90994	0.037465
ENSRNOG00000053172	Ssr4	signal sequence receptor subunit 4	-0.24475	5.64811	0.0375206
ENSRNOG00000010765	Vcl	vinculin	0.350415	5.77911	0.037541
ENSRNOG00000005287	Syne3	spectrin repeat containing, nuclear envelope family member 3	0.731258	0.821439	0.0375606
ENSRNOG00000030225	Clpx	caseinolytic mitochondrial matrix peptidase chaperone subunit	0.339036	4.65035	0.0375906
ENSRNOG00000013793	C1qtnf9	C1q and TNF related 9	0.942965	2.93849	0.0377015
ENSRNOG00000023485	Ushbp1	USH1 protein network component harmonin binding protein 1	0.431774	3.14332	0.0377192
ENSRNOG00000020254	Per2	period circadian regulator 2	-0.596564	4.61068	0.0377835
ENSRNOG00000047314	Tk1	thymidine kinase 1	-0.607889	2.46913	0.0378066
ENSRNOG00000049900	Irf2bp2	interferon regulatory factor 2 binding protein 2	0.462703	4.18538	0.0378072
ENSRNOG00000003120	Prelp	proline and arginine rich end leucine rich repeat protein	-0.667855	4.9676	0.0378327
ENSRNOG00000021781	Camk1	calcium/calmodulin-dependent protein kinase I	-0.332401	6.03006	0.0378923
ENSRNOG00000009956	Wnk1	WNK lysine deficient protein kinase 1	0.590817	7.03948	0.0379082
ENSRNOG00000027357	Sox17	SRY box 17	0.414929	2.92332	0.0379104
ENSRNOG00000002653	Kcnk2	potassium two pore domain channel subfamily K member 2	-0.84108	4.78894	0.0379362
ENSRNOG00000012477	Eef1a2	eukaryotic translation elongation factor 1 alpha 2	-0.516156	10.798	0.0380074
ENSRNOG00000012985	Pfdn5	prefoldin subunit 5	-0.277642	7.05297	0.0380203
ENSRNOG00000001551	Atp5pf	ATP synthase peripheral stalk subunit F6	-0.33063	6.71623	0.0380407
ENSRNOG00000014187	Igf1r	insulin-like growth factor 1 receptor	0.447025	3.56228	0.0380476
ENSRNOG00000029146	RGD1308430	similar to 1700123O20Rik protein	-0.348712	4.75248	0.0380918
ENSRNOG00000038366	Larp1b	La ribonucleoprotein domain family, member 1B	0.376213	3.61247	0.038224
ENSRNOG00000011363	Napepld	N-acyl phosphatidylethanolamine phospholipase D	0.65686	3.16992	0.0382286
ENSRNOG00000017689	Itih3	inter-alpha trypsin inhibitor, heavy chain 3	-0.588491	9.71983	0.0382712
ENSRNOG00000042503	Ndufv2	NADH:ubiquinone oxidoreductase core subunit V2	-0.321607	7.46462	0.0382752
ENSRNOG00000001501	Snrpa	small nuclear ribonucleoprotein polypeptide A	-0.422959	3.6949	0.0382787
ENSRNOG00000028638	Il10rb	interleukin 10 receptor subunit beta	0.520276	2.34714	0.0382866
ENSRNOG00000002188	Hpse	heparanase	0.854785	2.11923	0.0383052
ENSRNOG00000008182	Htra3	HtrA serine peptidase 3	-0.409875	3.80256	0.0384824
ENSRNOG00000001931	Fgf12	fibroblast growth factor 12	0.408326	5.23927	0.0385121
ENSRNOG00000009951	Aif1l	allograft inflammatory factor 1-like	0.606381	4.75502	0.0385942
ENSRNOG00000050552	AABR07053516.1		-0.674081	1.58545	0.0386432
ENSRNOG00000002254	Tmem33	transmembrane protein 33	0.333426	6.06154	0.0387008
ENSRNOG00000059793	Rab37	RAB37, member RAS oncogene family	0.92439	2.32646	0.0387193
ENSRNOG00000038025	Rpp38	ribonuclease P/MRP subunit p38	-0.46775	2.73738	0.0387337
ENSRNOG00000007839	Slc16a7	solute carrier family 16 member 7	-0.718142	1.80797	0.0387395
ENSRNOG00000010342	Zfand1	zinc finger AN1-type containing 1	0.424402	3.06369	0.0387415
ENSRNOG00000027992	Dscam	DS cell adhesion molecule	-0.43871	4.93044	0.0387681
ENSRNOG00000043419	Hist3h2ba	histone cluster 3, H2ba	-0.668428	3.72344	0.0387741
ENSRNOG00000014623	Smurf2	SMAD specific E3 ubiquitin protein ligase 2	0.299216	5.3317	0.0388284
ENSRNOG00000028505	Rps18	ribosomal protein S18	-0.431021	6.69259	0.0388492
ENSRNOG00000020704	Tkfc	triokinase and FMN cyclase	0.583783	3.29808	0.0388697
ENSRNOG00000006364	Dld	dihydrolipoamide dehydrogenase	0.311756	6.50748	0.0389575
ENSRNOG00000003747	Asna1	arsA arsenite transporter, ATP-binding, homolog 1 (bacterial)	-0.274914	7.17688	0.0389579
ENSRNOG00000011278	Stk3	serine/threonine kinase 3	0.675131	3.24372	0.0389606
ENSRNOG00000051256	R3hcc1l	R3H domain and coiled-coil containing 1 like	0.520433	1.71581	0.0389923
ENSRNOG00000018911	Pfkfb3	6-phosphofructo-2-kinase/fructose-2,6-biphosphatase 3	0.353869	5.78311	0.0390573
ENSRNOG00000043128	Armcx4	armadillo repeat containing, X-linked 4	0.37511	5.48043	0.0391164
ENSRNOG00000016146	AABR07012129.1	similar to elongation	-0.543465	1.79787	0.0391658
ENSRNOG00000017704	Sema3f	semaphorin 3F	-1.05754	5.34879	0.0391789
ENSRNOG00000012629	Rab23	RAB23, member RAS oncogene family	0.360145	4.81514	0.0392195
ENSRNOG00000012342	Ttc29	tetratricopeptide repeat domain 29	-1.4791	0.617228	0.0392489
ENSRNOG00000007023	Galm	galactose mutarotase	0.396517	4.22593	0.0392648
ENSRNOG00000011619	Myo9a	myosin IXA	0.475742	4.38488	0.0392748
ENSRNOG00000015753	Epn1	Epsin 1	-0.295931	8.50207	0.0393063
ENSRNOG00000013353	Tmem260	transmembrane protein 260	0.381777	4.67896	0.0393646
ENSRNOG00000013305	Atp2c1	ATPase secretory pathway Ca2+ transporting 1	0.381638	6.10571	0.0393976
ENSRNOG00000004901	Slc4a1ap	solute carrier family 4 member 1 adaptor protein	0.267118	5.02504	0.03942
ENSRNOG00000008410	Cep63	centrosomal protein 63	0.385833	3.60621	0.0394452
ENSRNOG00000015403	Cd52	CD52 molecule	-1.25204	0.72374	0.039494
ENSRNOG00000015999	Cirbp	cold inducible RNA binding protein	0.677165	5.20673	0.0395785
ENSRNOG00000003330	Acsf2	acyl-CoA synthetase family member 2	-0.333243	6.12102	0.0396591
ENSRNOG00000010695	Pdgfc	platelet derived growth factor C	-0.615213	2.79769	0.0397045
ENSRNOG00000007393	Ndrg1	N-myc downstream regulated 1	0.417859	8.38177	0.0398094
ENSRNOG00000012681	Lgals9	galectin 9	0.622098	4.09462	0.0398124
ENSRNOG00000017053	Fbxo36	F-box protein 36	-0.981159	1.32997	0.0398192
ENSRNOG00000042464	Fbxo25	F-box protein 25	-0.278361	4.97761	0.0399056
ENSRNOG00000022466	Chchd4	coiled-coil-helix-coiled-coil-helix domain containing 4	-0.958356	3.32137	0.0399179
ENSRNOG00000007012	Ly75	lymphocyte antigen 75	0.549254	1.50171	0.0399229
ENSRNOG00000008340	RGD1309779	similar to ENSANGP00000021391	0.676695	1.44085	0.0399334
ENSRNOG00000001699	Setd4	SET domain containing 4	0.463715	3.66931	0.0400303
ENSRNOG00000023628	Tmem106a	transmembrane protein 106A	0.839506	0.686579	0.0401111
ENSRNOG00000043059	Aplf	aprataxin and PNKP like factor	0.640353	2.08905	0.0403032
ENSRNOG00000010591	Kdm5a	lysine demethylase 5A	0.312646	5.98254	0.0403047
ENSRNOG00000016999	Grp	gastrin releasing peptide	-1.18679	1.62667	0.0403353
ENSRNOG00000010260	Dixdc1	DIX domain containing 1	0.230314	5.90288	0.0403739
ENSRNOG00000017144	Mea1	male-enhanced antigen 1	-0.318925	6.64254	0.0403857
ENSRNOG00000011020	Eif3l	eukaryotic translation initiation factor 3, subunit L	-0.339614	6.59788	0.040395
ENSRNOG00000009460	Pdzd8	PDZ domain containing 8	0.300405	6.10681	0.040406
ENSRNOG00000020310	Grik5	glutamate ionotropic receptor kainate type subunit 5	-0.347825	7.07074	0.0404383
ENSRNOG00000008565	Nkiras1	NFKB inhibitor interacting Ras-like 1	0.24186	5.98823	0.0405827
ENSRNOG00000007128	Nop56	NOP56 ribonucleoprotein	-0.231242	6.33698	0.0405874
ENSRNOG00000000288	Scarf2	scavenger receptor class F, member 2	-0.601444	3.89533	0.0406007
ENSRNOG00000014605	Lig4	DNA ligase 4	0.773203	3.88618	0.0406735
ENSRNOG00000000800	Man1a1	mannosidase, alpha, class 1A, member 1	0.594822	4.1576	0.0407892
ENSRNOG00000056435	Cmc4	C-X9-C motif containing 4	0.548757	2.40208	0.040818
ENSRNOG00000016923	Clptm1l	CLPTM1-like	-0.246839	6.96382	0.0408323
ENSRNOG00000002420	Zc3h7a	zinc finger CCCH type containing 7 A	0.623379	4.26354	0.0408599
ENSRNOG00000011427	Hr	HR, lysine demethylase and nuclear receptor corepressor	0.486373	6.30714	0.0408721
ENSRNOG00000032708	RT1-Bb	RT1 class II, locus Bb	0.916963	1.72305	0.0408982
ENSRNOG00000042758	Tmem243	transmembrane protein 243	0.406631	3.01083	0.0409148
ENSRNOG00000002112	Zfp644	zinc finger protein 644	0.371144	4.90468	0.0409178
ENSRNOG00000013306	Pcdh20	protocadherin 20	-0.610037	4.06356	0.0409334
ENSRNOG00000000164	Lamp2	lysosomal-associated membrane protein 2	0.286961	6.6102	0.0410203
ENSRNOG00000019701	RGD1597339	uncharacterized protein LOC690349	-0.414294	3.33418	0.0410292
ENSRNOG00000015974	Tmem208	transmembrane protein 208	-0.294723	4.65498	0.0410543
ENSRNOG00000032414	Tmem161b	transmembrane protein 161B	0.593753	2.56216	0.0411622
ENSRNOG00000046330	AABR07029581.1		0.376311	6.02119	0.0412335
ENSRNOG00000012058	Egflam	EGF-like, fibronectin type III and laminin G domains	0.276373	4.4968	0.0413402
ENSRNOG00000005865	Itprid2	ITPR interacting domain containing 2	0.273942	5.81483	0.0413678
ENSRNOG00000011952	Samm50	SAMM50 sorting and assembly machinery component	-0.269158	6.95476	0.0414481
ENSRNOG00000015303	Fbll1	fibrillarin-like 1	-0.399357	5.84332	0.0414896
ENSRNOG00000000522	Cpne5	copine 5	-0.721058	6.3571	0.0414951
ENSRNOG00000021056	Kcnj14	potassium voltage-gated channel subfamily J member 14	0.763648	4.43208	0.0415055
ENSRNOG00000048989	Larp7	La ribonucleoprotein domain family, member 7	0.287143	4.78922	0.0415156
ENSRNOG00000003875	Ocrl	OCRL, inositol polyphosphate-5-phosphatase	-0.416743	4.77505	0.0415218
ENSRNOG00000043167	Itga9	integrin subunit alpha 9	0.609541	1.74261	0.0416092
ENSRNOG00000005195	Cst3	cystatin C	-0.349116	11.4547	0.0416533
ENSRNOG00000018145	Crat	carnitine O-acetyltransferase	-0.328355	7.00693	0.0416615
ENSRNOG00000018273	Ncl	nucleolin	0.457436	7.567	0.0418556
ENSRNOG00000016037	Mafb	MAF bZIP transcription factor B	1.02645	2.12237	0.0418688
ENSRNOG00000003288	Cacng5	calcium voltage-gated channel auxiliary subunit gamma 5	-0.715056	4.31084	0.0418961
ENSRNOG00000014997	Igf2r	insulin-like growth factor 2 receptor	0.310361	5.90877	0.042066
ENSRNOG00000014254	Cpt1a	carnitine palmitoyltransferase 1A	-0.332508	5.82189	0.0420682
ENSRNOG00000031927	Klk6	kallikrein related-peptidase 6	0.686453	7.12663	0.0420882
ENSRNOG00000003784	Rilp	Rab interacting lysosomal protein	0.661082	1.29173	0.0421014
ENSRNOG00000025724	LOC100909856	metal regulatory transcription factor 1-like	0.460465	2.5997	0.0421482
ENSRNOG00000004518	Cacnb1	calcium voltage-gated channel auxiliary subunit beta 1	-0.394748	6.36701	0.0421506
ENSRNOG00000022921	Dact2	dishevelled-binding antagonist of beta-catenin 2	-0.478626	4.85767	0.0422495
ENSRNOG00000014658	Zfp423	zinc finger protein 423	-0.271435	5.23999	0.0422822
ENSRNOG00000018406	Wipf1	WAS/WASL interacting protein family, member 1	0.310718	5.05205	0.0423101
ENSRNOG00000027761	Htatsf1	HIV-1 Tat specific factor 1	0.469774	5.17775	0.0423942
ENSRNOG00000047706	LOC103690108	class I histocompatibility antigen, Non-RT1.A alpha-1 chain-like	1.19367	4.74079	0.0424245
ENSRNOG00000015346	Obsl1	obscurin-like 1	0.315534	4.40076	0.042456
ENSRNOG00000016627	Eya4	EYA transcriptional coactivator and phosphatase 4	0.873986	0.64948	0.0424963
ENSRNOG00000049911	LOC102556347	carbonyl reductase [NADPH] 1-like	-0.784513	1.66003	0.0425205
ENSRNOG00000005053	Egln3	egl-9 family hypoxia-inducible factor 3	0.408278	5.31967	0.042569
ENSRNOG00000049235	Arl16	ADP-ribosylation factor like GTPase 16	-0.3932	4.72835	0.0426417
ENSRNOG00000048782	Wnt7a	Wnt family member 7A	-0.464966	4.77907	0.042664
ENSRNOG00000016696	Angpt2	angiopoietin 2	-0.970611	1.08689	0.0426724
ENSRNOG00000040266	Cdkl4	cyclin-dependent kinase-like 4	-0.726679	2.03834	0.0427577
ENSRNOG00000010178	Cgrrf1	cell growth regulator with ring finger domain 1	-0.316027	5.0864	0.0428018
ENSRNOG00000019741	Isyna1	inositol-3-phosphate synthase 1	-0.48792	5.58919	0.0428168
ENSRNOG00000007390	Nfkbia	NFKB inhibitor alpha	-0.425932	4.8746	0.0428372
ENSRNOG00000031643	Dchs1	dachsous cadherin-related 1	-0.389098	5.67377	0.0428518
ENSRNOG00000012794	Grhpr	glyoxylate and hydroxypyruvate reductase	-0.389764	4.95038	0.0428575
ENSRNOG00000024953	RGD1559441	similar to MIC2L1	-0.473343	5.02232	0.0429102
ENSRNOG00000025592	Tspan31	tetraspanin 31	-0.253496	6.07573	0.0429286
ENSRNOG00000018349	Polr1b	RNA polymerase I subunit B	-0.283732	4.39417	0.0429542
ENSRNOG00000000903	Asl	argininosuccinate lyase	-0.306127	4.63147	0.0429762
ENSRNOG00000001781	Lmln	leishmanolysin like peptidase	0.407424	3.14853	0.0429868
ENSRNOG00000021098	Rasgrp2	RAS guanyl releasing protein 2	-0.774745	5.42027	0.0430207
ENSRNOG00000050767	Nrn1	neuritin 1	-0.277927	6.14218	0.0430234
ENSRNOG00000021442	Hddc2	HD domain containing 2	1.05774	4.0161	0.0430322
ENSRNOG00000008987	Rnf139	ring finger protein 139	-0.268943	4.66942	0.043076
ENSRNOG00000017477	Mmp23	matrix metallopeptidase 23	-0.620697	0.973429	0.0430885
ENSRNOG00000022485	Chuk	component of inhibitor of nuclear factor kappa B kinase complex	0.684653	4.04719	0.0431164
ENSRNOG00000027569	Trappc9	trafficking protein particle complex 9	-0.343907	6.82358	0.0431388
ENSRNOG00000011307	Slmap	sarcolemma associated protein	0.276638	5.56424	0.04322
ENSRNOG00000011032	Lhfpl2	LHFPL tetraspan subfamily member 2	0.28579	5.19635	0.0432674
ENSRNOG00000010624	Ap3b1	adaptor related protein complex 3 subunit beta 1	0.343249	5.07098	0.0432853
ENSRNOG00000023162	Ca14	carbonic anhydrase 14	0.564435	5.58609	0.0433248
ENSRNOG00000033790	Hnrnpu	heterogeneous nuclear ribonucleoprotein U	0.305751	7.84134	0.0433286
ENSRNOG00000026267	Igbp1	immunoglobulin binding protein 1	-0.330982	4.92881	0.0434821
ENSRNOG00000034015	Capn2	calpain 2	0.312109	6.80208	0.0435954
ENSRNOG00000050843	Mmut	methylmalonyl-CoA mutase	0.360972	5.40226	0.0436174
ENSRNOG00000049110	Dpm2	dolichyl-phosphate mannosyltransferase subunit 2, regulatory	-0.299507	4.88615	0.0436244
ENSRNOG00000027469	Pcdhb4	protocadherin beta 4	0.636917	1.46834	0.0436975
ENSRNOG00000011375	Tsc2	TSC complex subunit 2	-0.373141	7.26371	0.0437717
ENSRNOG00000014999	Tnpo1	transportin 1	0.340997	5.92539	0.0437985
ENSRNOG00000016496	Ctsc	cathepsin C	0.848727	2.44297	0.0438283
ENSRNOG00000005502	Ankib1	ankyrin repeat and IBR domain containing 1	0.243517	5.54909	0.0438525
ENSRNOG00000015097	Kcmf1	potassium channel modulatory factor 1	-0.235737	5.99546	0.0438993
ENSRNOG00000024757	AABR07069219.1		0.418333	6.39652	0.0439216
ENSRNOG00000006949	C1qbp	complement C1q binding protein	-0.26017	6.46443	0.0439252
ENSRNOG00000003524	Lrrc59	leucine rich repeat containing 59	-0.289781	5.85099	0.0440317
ENSRNOG00000010232	Enpp5	ectonucleotide pyrophosphatase/phosphodiesterase family member 5	-0.269884	7.63609	0.0441542
ENSRNOG00000053729	Tesk1	testis associated actin remodelling kinase 1	-0.259424	6.017	0.0443036
ENSRNOG00000008754	Flvcr2	feline leukemia virus subgroup C cellular receptor family, member 2	0.65734	1.83246	0.0443149
ENSRNOG00000020391	Nip7	nucleolar pre-rRNA processing protein NIP7	-0.403704	3.48723	0.0443324
ENSRNOG00000012579	Tlcd1	TLC domain containing 1	-0.310985	5.17538	0.0443464
ENSRNOG00000018531	Mrps11	mitochondrial ribosomal protein S11	-0.322859	5.09381	0.0444228
ENSRNOG00000031760	Fmn1	formin 1	0.789259	1.61598	0.0444896
ENSRNOG00000014459	Phax	phosphorylated adaptor for RNA export	-0.358045	5.27371	0.0444971
ENSRNOG00000006916	Sardh	sarcosine dehydrogenase	0.437656	4.91073	0.04456
ENSRNOG00000016967	Hfe	homeostatic iron regulator	1.33037	1.84887	0.0446217
ENSRNOG00000000774	Gabbr1	gamma-aminobutyric acid type B receptor subunit 1	-0.282511	10.7256	0.0447123
ENSRNOG00000003749	Xk	X-linked Kx blood group	0.397072	3.17824	0.0447269
ENSRNOG00000008401	Card10	caspase recruitment domain family, member 10	0.493311	2.6567	0.0447628
ENSRNOG00000052424	RGD1306556	similar to hypothetical protein A530094D01	-0.459542	5.69368	0.0447688
ENSRNOG00000020828	Pde4a	phosphodiesterase 4A	-0.347383	5.54358	0.0448714
ENSRNOG00000013389	AABR07007916.1	regulator of G-protein signaling 7 binding protein	0.659335	3.5511	0.0449065
ENSRNOG00000030547	Dpp6	dipeptidyl peptidase like 6	-0.321089	9.04889	0.0449287
ENSRNOG00000004033	Sema6a	semaphorin 6A	-0.34219	5.15531	0.0449413
ENSRNOG00000014674	Exosc9	exosome component 9	0.356414	4.35896	0.0449779
ENSRNOG00000017260	Cdr2	cerebellar degeneration-related protein 2	0.463783	5.4255	0.0450006
ENSRNOG00000007869	Wscd1	WSC domain containing 1	0.344844	8.64867	0.0450155
ENSRNOG00000008981	Pdcd6ip	programmed cell death 6 interacting protein	0.240768	6.88939	0.0450928
ENSRNOG00000016214	Agl	amylo-alpha-1, 6-glucosidase, 4-alpha-glucanotransferase	0.258519	6.42507	0.0451363
ENSRNOG00000011573	Csad	cysteine sulfinic acid decarboxylase	0.470156	6.23029	0.0451425
ENSRNOG00000002072	Eva1c	eva-1 homolog C	0.587248	1.64071	0.0451614
ENSRNOG00000027229	Slc35d2	solute carrier family 35 member D2	0.772796	2.56491	0.0453054
ENSRNOG00000018698	Wac	WW domain containing adaptor with coiled-coil	-0.558622	5.12363	0.0453283
ENSRNOG00000021255	Smox	spermine oxidase	0.283485	6.04718	0.0453654
ENSRNOG00000013947	Rabl2	RAB, member of RAS oncogene family like 2	-0.385242	4.26075	0.0453907
ENSRNOG00000033134	Mef2c	myocyte enhancer factor 2C	-0.797248	5.6599	0.0454307
ENSRNOG00000013387	Tpcn2	two pore segment channel 2	1.16764	2.63098	0.0454695
ENSRNOG00000010259	Esrrb	estrogen-related receptor beta	0.718194	2.03079	0.0454868
ENSRNOG00000012868	Uaca	uveal autoantigen with coiled-coil domains and ankyrin repeats	0.383717	3.99207	0.0454891
ENSRNOG00000013844	Fam172a	family with sequence similarity 172, member A	0.445087	3.05442	0.0455037
ENSRNOG00000009019	Slc6a6	solute carrier family 6 member 6	0.539546	4.65621	0.0455559
ENSRNOG00000039861	LOC690617	hypothetical protein LOC690617	0.337027	4.20096	0.0455972
ENSRNOG00000016064	Tkt	transketolase	-0.321546	8.66183	0.0456517
ENSRNOG00000045728	AABR07033887.1		0.52003	2.05235	0.0456527
ENSRNOG00000018309	Chd4	chromodomain helicase DNA binding protein 4	0.273141	8.198	0.0456553
ENSRNOG00000023410	Apol9a	apolipoprotein L 9a	0.905647	1.1364	0.0456571
ENSRNOG00000018454	Apoe	apolipoprotein E	-0.356672	11.9608	0.045674
ENSRNOG00000000937	Slc46a3	solute carrier family 46, member 3	-0.389346	3.30353	0.0457363
ENSRNOG00000000467	Ring1	ring finger protein 1	0.281442	5.47985	0.0457668
ENSRNOG00000018944	Pank1	pantothenate kinase 1	-0.319245	4.72774	0.0458066
ENSRNOG00000036688	Arhgdia	Rho GDP dissociation inhibitor alpha	-0.302301	8.54426	0.0458228
ENSRNOG00000042983	Nudt21	nudix hydrolase 21	-0.298808	4.91814	0.0458462
ENSRNOG00000010575	Dapp1	dual adaptor of phosphotyrosine and 3-phosphoinositides 1	0.837395	0.834137	0.0459116
ENSRNOG00000014509	Sacs	sacsin molecular chaperone	0.4343	6.61154	0.0459478
ENSRNOG00000012944	Casp9	caspase 9	-0.31917	4.98057	0.045972
ENSRNOG00000055531	Saa4	serum amyloid A4	0.506714	3.63266	0.0459775
ENSRNOG00000019407	Dmap1	DNA methyltransferase 1-associated protein 1	-0.296598	4.97149	0.0459791
ENSRNOG00000058940	Rab11fip1	RAB11 family interacting protein 1	1.13244	2.36601	0.0460723
ENSRNOG00000024492	Ap1ar	adaptor-related protein complex 1 associated regulatory protein	0.310762	4.70276	0.0461109
ENSRNOG00000022724	Cnih3	cornichon family AMPA receptor auxiliary protein 3	-0.714475	2.67578	0.0461745
ENSRNOG00000010524	Cryab	crystallin, alpha B	0.456997	6.53148	0.0461898
ENSRNOG00000014882	Fgf11	fibroblast growth factor 11	0.701212	4.39143	0.0461955
ENSRNOG00000001348	Erp29	endoplasmic reticulum protein 29	-0.280608	6.66604	0.04627
ENSRNOG00000016254	Sema4c	semaphorin 4C	0.366436	4.67463	0.0462714
ENSRNOG00000013176	Far1	fatty acyl CoA reductase 1	0.493884	5.15302	0.0462791
ENSRNOG00000009719	C2cd2l	C2CD2-like	-0.25647	7.11979	0.0462987
ENSRNOG00000001875	Smpd4	sphingomyelin phosphodiesterase 4	0.295543	5.03155	0.0463081
ENSRNOG00000001455	Kif13a	kinesin family member 13A	0.48729	5.81491	0.0463113
ENSRNOG00000042717	Ciart	circadian associated repressor of transcription	-0.641046	3.65603	0.0463921
ENSRNOG00000002832	Slc16a2	solute carrier family 16 member 2	0.886324	4.37562	0.0464497
ENSRNOG00000004162	Pfkfb2	6-phosphofructo-2-kinase/fructose-2,6-biphosphatase 2	0.490825	4.00376	0.0464689
ENSRNOG00000022741	Ilf3	interleukin enhancer binding factor 3	-0.271824	5.94841	0.0464842
ENSRNOG00000009935	Xpo1	exportin 1	0.279135	5.60948	0.0465458
ENSRNOG00000046535	Ppm1m	protein phosphatase, Mg2+/Mn2+ dependent, 1M	0.368784	4.30878	0.0465604
ENSRNOG00000050318	Fsd1	fibronectin type 3 and SPRY domain-containing protein	-0.453626	5.88186	0.0465899
ENSRNOG00000042971	LOC363337	similar to RIKEN cDNA 1700081O22	1.01174	0.808797	0.0466352
ENSRNOG00000010711	Dicer1	dicer 1 ribonuclease III	0.219361	5.8324	0.0466433
ENSRNOG00000011373	Reep4	receptor accessory protein 4	0.617618	2.16398	0.0466541
ENSRNOG00000046028	Haus6	HAUS augmin-like complex, subunit 6	0.624107	1.45478	0.0468221
ENSRNOG00000021773	Bop1	BOP1 ribosomal biogenesis factor	-0.263067	5.81379	0.0468494
ENSRNOG00000008037	Tmed1	transmembrane p24 trafficking protein 1	-0.371285	4.13825	0.0469262
ENSRNOG00000024808	Stk39	serine threonine kinase 39	0.520877	6.59899	0.0469314
ENSRNOG00000050510	Rab1b	RAB1B, member RAS oncogene family	-0.279599	5.1782	0.0469439
ENSRNOG00000059334	Fbxl3	F-box and leucine-rich repeat protein 3	0.281634	5.59476	0.0469968
ENSRNOG00000011603	Cab39l	calcium binding protein 39-like	0.528192	5.2296	0.047002
ENSRNOG00000002610	Carhsp1	calcium regulated heat stable protein 1	0.307999	5.87381	0.0470485
ENSRNOG00000018069	Ngdn	neuroguidin	0.618349	5.36112	0.0470596
ENSRNOG00000001098	Pds5b	PDS5 cohesin associated factor B	-0.254298	7.16458	0.0470844
ENSRNOG00000011622	Echdc1	ethylmalonyl-CoA decarboxylase 1	0.271013	4.91924	0.0471206
ENSRNOG00000060307	Ten1	TEN1 subunit of CST complex	-0.392767	3.61228	0.0471649
ENSRNOG00000019254	Dyrk1b	dual specificity tyrosine phosphorylation regulated kinase 1B	-0.268031	4.73015	0.0472371
ENSRNOG00000042668	Msrb3	methionine sulfoxide reductase B3	0.499373	2.30864	0.0473465
ENSRNOG00000019892	Lrrfip1	LRR binding FLII interacting protein 1	0.425534	2.91235	0.0473533
ENSRNOG00000036839	Hnrnpa1	heterogeneous nuclear ribonucleoprotein A1	0.283763	7.14137	0.0474331
ENSRNOG00000001136	Pebp1	phosphatidylethanolamine binding protein 1	-0.32567	9.43128	0.0474337
ENSRNOG00000060662	Pou4f1	POU class 4 homeobox 1	-1.77638	0.500308	0.0474416
ENSRNOG00000004345	Daam1	dishevelled associated activator of morphogenesis 1	0.262561	5.77919	0.0474745
ENSRNOG00000007115	Crebl2	cAMP responsive element binding protein-like 2	0.430781	3.57882	0.0474981
ENSRNOG00000017075	Slc35e2b	solute carrier family 35, member E2B	0.469682	3.54272	0.0475338
ENSRNOG00000002365	Itm2a	integral membrane protein 2A	0.299583	6.54908	0.0475343
ENSRNOG00000013967	Blnk	B-cell linker	0.497531	2.80347	0.0475373
ENSRNOG00000027410	Ccdc125	coiled-coil domain containing 125	0.582167	1.03835	0.0476208
ENSRNOG00000031993	Prim1	DNA primase subunit 1	-0.375386	4.8357	0.0476637
ENSRNOG00000013975	Acat2l1	acetyl-CoA acetyltransferase 2-like 1	-0.345967	3.76743	0.0476638
ENSRNOG00000020748	Map4	microtubule-associated protein 4	0.395102	9.49015	0.0477394
ENSRNOG00000001715	Ece2	endothelin-converting enzyme 2	-0.528333	5.89474	0.0477575
ENSRNOG00000043098	Mt2A	metallothionein 2A	0.412713	4.58536	0.0477815
ENSRNOG00000015675	Nell1	neural EGFL like 1	-0.448915	6.67781	0.0477862
ENSRNOG00000014137	Fbln1	fibulin 1	-0.514271	5.34067	0.0477867
ENSRNOG00000003031	Atp2b4	ATPase plasma membrane Ca2+ transporting 4	-0.549461	6.44357	0.0477953
ENSRNOG00000004392	Aatk	apoptosis-associated tyrosine kinase	0.313209	8.33802	0.0478311
ENSRNOG00000002730	Rgs5	regulator of G-protein signaling 5	0.364975	5.06449	0.0478331
ENSRNOG00000014678	Fzd5	frizzled class receptor 5	0.809546	0.635057	0.0478636
ENSRNOG00000033688	Cep170b	centrosomal protein 170B	-0.294354	8.39631	0.0479066
ENSRNOG00000003510	Fmo2	flavin containing dimethylaniline monoxygenase 2	-0.928801	1.11866	0.0479369
ENSRNOG00000008738	Tp53i11	tumor protein p53 inducible protein 11	-0.461844	6.33866	0.0479587
ENSRNOG00000009054	Elmod1	ELMO domain containing 1	-0.341831	7.55142	0.048031
ENSRNOG00000047506	LOC100362980	CG3918-like	-0.335272	3.46066	0.0480446
ENSRNOG00000003542	AABR07029198.1	host cell factor C1 regulator 1	-0.255447	6.0766	0.048096
ENSRNOG00000014626	Katnb1	katanin regulatory subunit B1	-0.231862	5.75931	0.0482142
ENSRNOG00000013190	Rnaset2	ribonuclease T2	0.295772	5.01081	0.0482213
ENSRNOG00000020424	Plpp4	phospholipid phosphatase 4	-0.556951	3.9835	0.0483106
ENSRNOG00000019578	Rps16	ribosomal protein S16	-0.318021	9.17513	0.0483161
ENSRNOG00000019118	Slc13a3	solute carrier family 13 member 3	-0.586532	5.76709	0.0484011
ENSRNOG00000001265	Mad1l1	mitotic arrest deficient 1 like 1	0.320904	4.47796	0.0484406
ENSRNOG00000018304	Lars	leucyl-tRNA synthetase	0.266718	6.27493	0.0484436
ENSRNOG00000003879	Rnf167	ring finger protein 167	-0.248751	6.67395	0.0484823
ENSRNOG00000029658	Rnf213	ring finger protein 213	0.647676	4.09837	0.0486902
ENSRNOG00000024907	Tnrc6b	trinucleotide repeat containing adaptor 6B	0.365813	6.05506	0.0486945
ENSRNOG00000016273	Fam136a	family with sequence similarity 136, member A	-0.408226	3.78972	0.0487299
ENSRNOG00000012728	Nkx2-2	NK2 homeobox 2	0.560308	2.85489	0.0487433
ENSRNOG00000008592	Barx2	BARX homeobox 2	-1.08559	1.50627	0.0487928
ENSRNOG00000007600	Igsf1	immunoglobulin superfamily, member 1	-0.732284	6.93116	0.048794
ENSRNOG00000010121	Lef1	lymphoid enhancer binding factor 1	-0.650756	3.3173	0.0488389
ENSRNOG00000012692	Riok2	RIO kinase 2	0.341769	4.26435	0.0489626
ENSRNOG00000061147	Fam189a2	family with sequence similarity 189, member A2	0.496563	4.04198	0.0490226
ENSRNOG00000017491	Carf	calcium responsive transcription factor	0.547689	2.42811	0.0491026
ENSRNOG00000053269	Tmem106c	transmembrane protein 106C	-0.344515	5.50755	0.0491173
ENSRNOG00000007147	Cyp46a1	cytochrome P450, family 46, subfamily a, polypeptide 1	-0.35797	7.26844	0.0491185
ENSRNOG00000009953	Snx16	sorting nexin 16	-0.4256	4.57298	0.0491205
ENSRNOG00000007532	RGD1305178	similar to Hypothetical protein MGC11690	0.296554	4.77443	0.0491359
ENSRNOG00000017178	Hydin	Hydin, axonemal central pair apparatus protein	-0.662518	4.15638	0.0491851
ENSRNOG00000005468	Rbm28	RNA binding motif protein 28	0.28353	4.51299	0.0491892
ENSRNOG00000002469	Trim7	tripartite motif-containing 7	0.685903	1.62764	0.0491893
ENSRNOG00000011175	Hnrnpa2b1	heterogeneous nuclear ribonucleoprotein A2/B1	0.298094	7.21279	0.0492282
ENSRNOG00000000796	Ranbp2	RAN binding protein 2	0.481993	6.10964	0.049264
ENSRNOG00000014984	Dmwd	DM1 locus, WD repeat containing	-0.262362	6.57337	0.0492789
ENSRNOG00000006143	Ngly1	N-glycanase 1	0.35112	4.97813	0.0493845
ENSRNOG00000018426	Apoc1	apolipoprotein C1	-1.2242	1.92007	0.0494993
ENSRNOG00000009934	Emc3	ER membrane protein complex subunit 3	-0.27173	6.85346	0.0496237
ENSRNOG00000008534	Dusp15	dual specificity phosphatase 15	0.608661	5.97908	0.0497198
ENSRNOG00000001044	Aimp2	aminoacyl tRNA synthetase complex-interacting multifunctional protein 2	-0.271688	5.19066	0.0497699
ENSRNOG00000007334	Ly6h	lymphocyte antigen 6 family member H	-0.725171	6.92969	0.0498003
ENSRNOG00000024349	Cbarp	CACN subunit beta associated regulatory protein	-0.696215	8.53242	0.0498212
ENSRNOG00000006841	Ano4	anoctamin 4	0.458505	4.93006	0.0498787
ENSRNOG00000056553	Rdh12	retinol dehydrogenase 12	-1.33737	1.0174	0.0499036
ENSRNOG00000017023	Tcf25	transcription factor 25	-0.25448	9.11672	0.0499119
ENSRNOG00000020667	Shisa5	shisa family member 5	-0.236524	5.85078	0.0499362
ENSRNOG00000013265	Tgfbr2	transforming growth factor, beta receptor 2	0.634561	3.96986	0.0499489
ENSRNOG00000019869	Lrfn1	leucine rich repeat and fibronectin type III domain containing 1	-0.28563	5.5311	0.0500154
ENSRNOG00000061012	Kat5	lysine acetyltransferase 5	-0.250948	6.27754	0.0500183
ENSRNOG00000006591	Fam163b	family with sequence similarity 163, member B	-0.591231	6.49072	0.0501578
ENSRNOG00000017822	Oga	O-GlcNAcase	0.364426	6.60334	0.0503167
ENSRNOG00000018337	Caly	calcyon neuron-specific vesicular protein	-0.490683	8.41743	0.0504543
ENSRNOG00000004464	Sel1l	SEL1L adaptor subunit of ERAD E3 ubiquitin ligase	0.227693	7.33308	0.0504596
ENSRNOG00000007512	Srp14	signal recognition particle 14	0.681356	1.25496	0.0504794
ENSRNOG00000004537	Rxrg	retinoid X receptor gamma	-0.827191	2.60267	0.0505132
ENSRNOG00000022957	Ctxn3	cortexin 3	0.847787	4.05515	0.0505671
ENSRNOG00000016390	Eef1e1	eukaryotic translation elongation factor 1 epsilon 1	-0.358109	5.09158	0.0505695
ENSRNOG00000038406	Tmem132b	transmembrane protein 132B	0.396058	2.97574	0.0505949
ENSRNOG00000000798	Gnl1	G protein nucleolar 1	-0.244742	7.65438	0.0507815
ENSRNOG00000000780	Ppp1r11	protein phosphatase 1, regulatory (inhibitor) subunit 11	-0.299718	6.69328	0.0508208
ENSRNOG00000015679	Dok4	docking protein 4	-0.384226	3.59326	0.0508313
ENSRNOG00000023079	Nras	NRAS proto-oncogene, GTPase	0.342557	3.72852	0.0508397
ENSRNOG00000046905	Sgce	sarcoglycan, epsilon	-0.389828	3.84887	0.0508453
ENSRNOG00000049057	Znrf2	zinc and ring finger 2	0.316473	4.15491	0.0508701
ENSRNOG00000003782	Acot9	acyl-CoA thioesterase 9	-0.293051	5.02133	0.0510443
ENSRNOG00000014529	Ube2q2	ubiquitin-conjugating enzyme E2Q family member 2	0.324378	4.27844	0.0510476
ENSRNOG00000015835	Cacna2d2	calcium voltage-gated channel auxiliary subunit alpha2delta 2	-0.374352	6.65021	0.0510497
ENSRNOG00000032395	Tfcp2	transcription factor CP2	0.245668	4.53384	0.051106
ENSRNOG00000020304	Pdcd11	programmed cell death 11	0.311131	5.21132	0.0511517
ENSRNOG00000016619	Use1	unconventional SNARE in the ER 1	-0.251795	6.45772	0.0511673
ENSRNOG00000019492	Pomgnt2	protein O-linked mannose N-acetylglucosaminyltransferase 2 (beta 1,4-)	-0.277077	5.85858	0.0512433
ENSRNOG00000014691	Ric3	RIC3 acetylcholine receptor chaperone	0.306271	5.17499	0.0512509
ENSRNOG00000037957	Aifm3	apoptosis inducing factor, mitochondria associated 3	0.265477	6.79187	0.0513233
ENSRNOG00000003029	Calr	calreticulin	-0.285236	9.34211	0.0513498
ENSRNOG00000024636	Gpr85	G protein-coupled receptor 85	-0.446626	4.51139	0.0513584
ENSRNOG00000012795	Cables1	Cdk5 and Abl enzyme substrate 1	-0.310987	5.4809	0.0513673
ENSRNOG00000004581	Zdhhc9	zinc finger, DHHC-type containing 9	-0.347147	6.42956	0.0513924
ENSRNOG00000007340	Dcp1b	decapping mRNA 1B	-0.379051	3.46061	0.051413
ENSRNOG00000014155	Spart	spartin	0.284276	5.85058	0.0514605
ENSRNOG00000022938	Ap4e1	adaptor related protein complex 4 subunit epsilon 1	0.482617	2.83092	0.0515806
ENSRNOG00000016047	Macf1	microtubule-actin crosslinking factor 1	0.572016	8.17098	0.0516913
ENSRNOG00000053450	Myadm	myeloid-associated differentiation marker	-0.273276	5.54794	0.0517423
ENSRNOG00000009538	Etfdh	electron transfer flavoprotein dehydrogenase	0.258045	4.6051	0.0517442
ENSRNOG00000025317	Gpatch11	G patch domain containing 11	0.253489	4.62438	0.0517591
ENSRNOG00000009263	Ifi27	interferon, alpha-inducible protein 27	0.316129	6.94305	0.0517955
ENSRNOG00000022116	Gjb6	gap junction protein, beta 6	-0.266312	6.53205	0.051875
ENSRNOG00000047046	Plin4	perilipin 4	-0.850899	1.05261	0.0518932
ENSRNOG00000029262	AABR07053166.1		-1.16619	2.18347	0.0519748
ENSRNOG00000005853	Tacr1	tachykinin receptor 1	-1.22782	1.66235	0.0520616
ENSRNOG00000024056	Zfp17	zinc finger protein 585B	-0.484176	2.77198	0.0520727
ENSRNOG00000013364	Hey2	hes-related family bHLH transcription factor with YRPW motif 2	-0.396067	3.16973	0.0520996
ENSRNOG00000026186	Syde2	synapse defective Rho GTPase homolog 2	0.80428	3.12166	0.0521097
ENSRNOG00000004100	Trib1	tribbles pseudokinase 1	-0.521956	2.86763	0.0522486
ENSRNOG00000016467	Kctd1	potassium channel tetramerization domain containing 1	-0.298258	5.32832	0.0522594
ENSRNOG00000000572	Chst3	carbohydrate sulfotransferase 3	0.578566	2.57513	0.0522683
ENSRNOG00000011463	Psmb2	proteasome subunit beta 2	-0.280372	5.60024	0.0523135
ENSRNOG00000022164	Zscan2	zinc finger and SCAN domain containing 2	-0.513769	3.00884	0.0523253
ENSRNOG00000006002	Stk35	serine/threonine kinase 35	0.449965	3.25077	0.052349
ENSRNOG00000054331	Wdpcp	WD repeat containing planar cell polarity effector	-0.47097	2.68135	0.0524753
ENSRNOG00000006167	Rasal3	RAS protein activator like 3	0.737335	1.33385	0.0524921
ENSRNOG00000014272	Rpl35	ribosomal protein L35	-0.433627	7.9267	0.0525005
ENSRNOG00000033915	Gpt	glutamic--pyruvic transaminase	-0.466657	5.25297	0.0525546
ENSRNOG00000049410	Chrm3	cholinergic receptor, muscarinic 3	-0.797211	4.46864	0.0525593
ENSRNOG00000020778	Chrnb2	cholinergic receptor nicotinic beta 2 subunit	-0.279026	5.45152	0.0525729
ENSRNOG00000014259	Mycl	MYCL proto-oncogene, bHLH transcription factor	-0.514064	3.55452	0.0526523
ENSRNOG00000046452	Fcgr2b	Fc fragment of IgG receptor IIb	0.740158	2.03208	0.0526559
ENSRNOG00000012460	Cntf	ciliary neurotrophic factor	0.52083	2.43158	0.0526613
ENSRNOG00000016063	Vps35l	VPS35 endosomal protein sorting factor like	-0.219984	6.07025	0.0527179
ENSRNOG00000026178	Adpgk	ADP-dependent glucokinase	0.730357	6.74444	0.0528293
ENSRNOG00000012697	Spaca9	sperm acrosome associated 9	-0.960098	1.76609	0.0528674
ENSRNOG00000000569	Vsir	V-set immunoregulatory receptor	-0.349999	5.93177	0.0528815
ENSRNOG00000010637	Tbc1d5	TBC1 domain family, member 5	-0.312675	5.25087	0.0528967
ENSRNOG00000021899	Tmem115	transmembrane protein 115	-0.274342	5.75826	0.0529292
ENSRNOG00000013379	Zfp422	zinc finger protein 422	0.368727	4.20794	0.0529585
ENSRNOG00000006670	Rai2	retinoic acid induced 2	-0.341069	3.37666	0.0529767
ENSRNOG00000013602	Usp48	ubiquitin specific peptidase 48	0.304914	5.22595	0.0530406
ENSRNOG00000005804	Eif3d	eukaryotic translation initiation factor 3, subunit D	-0.272319	6.54421	0.0530457
ENSRNOG00000001277	Mafk	MAF bZIP transcription factor K	0.309019	4.08058	0.0531429
ENSRNOG00000033261	Fam107a	family with sequence similarity 107, member A	-1.45093	7.01569	0.0531509
ENSRNOG00000023258	Nfkb1	nuclear factor kappa B subunit 1	0.298553	4.70141	0.0531916
ENSRNOG00000000542	Dnah8	dynein, axonemal, heavy chain 8	-1.9381	0.766607	0.0532512
ENSRNOG00000006082	Rmdn2	regulator of microtubule dynamics 2	0.68276	1.56273	0.0532937
ENSRNOG00000016087	Hars2	histidyl-tRNA synthetase 2, mitochondrial	0.298585	4.73576	0.0534779
ENSRNOG00000024336	Senp6	SUMO specific peptidase 6	0.275229	5.95459	0.0535015
ENSRNOG00000004726	Mapkapk2	mitogen-activated protein kinase-activated protein kinase 2	0.270428	6.23837	0.0536768
ENSRNOG00000010771	Pkd1	polycystin 1, transient receptor potential channel interacting	0.500702	7.25839	0.0537253
ENSRNOG00000049783	Rcor1	REST corepressor 1	0.316002	3.55723	0.0538082
ENSRNOG00000018095	Nkiras2	NFKB inhibitor interacting Ras-like 2	-0.412063	3.34231	0.0538848
ENSRNOG00000019908	Lamtor2	late endosomal/lysosomal adaptor, MAPK and MTOR activator 2	-0.236786	5.98862	0.0538915
ENSRNOG00000008908	Slc35a1	solute carrier family 35 member A1	0.298503	3.66758	0.0539095
ENSRNOG00000017250	Gmpr	guanosine monophosphate reductase	-0.277762	6.28139	0.0539892
ENSRNOG00000014347	Slc4a2	solute carrier family 4 member 2	0.617981	6.54268	0.0539942
ENSRNOG00000056493	Mybpc1	myosin binding protein C, slow type	0.755085	1.54785	0.0539967
ENSRNOG00000048004	Garem2	GRB2 associated regulator of MAPK1 subtype 2	-0.364493	4.49072	0.0540039
ENSRNOG00000017127	Rpl28	ribosomal protein L28	-0.229388	8.1018	0.0540337
ENSRNOG00000020032	Impdh1	inosine monophosphate dehydrogenase 1	0.283424	5.40849	0.0540492
ENSRNOG00000006305	Slc38a2	solute carrier family 38, member 2	0.372668	7.6273	0.0540509
ENSRNOG00000024751	H2afy2	H2A histone family, member Y2	-0.397934	4.24361	0.0540643
ENSRNOG00000008605	Ost4	oligosaccharyltransferase complex subunit 4, non-catalytic	-0.277711	5.37486	0.0540684
ENSRNOG00000005348	Pamr1	peptidase domain containing associated with muscle regeneration 1	-0.656253	4.83055	0.0541512
ENSRNOG00000020246	Myl9	myosin light chain 9	-0.576316	4.39447	0.0541694
ENSRNOG00000003882	Cep350	centrosomal protein 350	0.339972	4.93011	0.0542504
ENSRNOG00000000167	Alas2	5'-aminolevulinate synthase 2	-0.836078	6.16768	0.0542675
ENSRNOG00000025691	Pla2g7	phospholipase A2 group VII	0.72819	7.00483	0.0542766
ENSRNOG00000006985	Ccnk	cyclin K	-0.300358	5.2783	0.0542876
ENSRNOG00000021041	Fam171a2	family with sequence similarity 171, member A2	-0.279882	6.27549	0.0543257
ENSRNOG00000004019	Phlda1	pleckstrin homology-like domain, family A, member 1	-0.296716	4.44776	0.0543333
ENSRNOG00000026260	Rpl11	ribosomal protein L11	-0.261987	7.65687	0.0543358
ENSRNOG00000029500	Tapbp	TAP binding protein	0.472101	3.91786	0.0543376
ENSRNOG00000008116	Plpp3	phospholipid phosphatase 3	-0.257312	7.46187	0.0543439
ENSRNOG00000013557	Lancl1	LanC like 1	-0.282785	8.44623	0.0546952
ENSRNOG00000002574	Nubp1	nucleotide binding protein 1	-0.307603	4.79625	0.0548922
ENSRNOG00000024040	Mb21d2	Mab-21 domain containing 2	-0.317852	5.50881	0.054906
ENSRNOG00000024846	Ier5l	immediate early response 5-like	-0.501683	4.02476	0.0549201
ENSRNOG00000002280	Sh3bgrl	SH3 domain binding glutamate-rich protein like	0.947103	3.35085	0.0549994
Table S1. Differentially expressed genes (DEG) between all groups of comparison.

## Sheet: KM vs 0
Gene ID	Symbol	Name	LogFC	LogCPM	p (QLF test)
ENSRNOG00000005826	RGD1562420	similar to hypothetical protein	4.74163	3.49542	7.97941e-07
ENSRNOG00000031211	Acsm5	acyl-CoA synthetase medium-chain family member 5	-3.63896	4.12438	4.72188e-06
ENSRNOG00000017414	Irf7	interferon regulatory factor 7	1.89782	3.53043	2.59741e-05
ENSRNOG00000027271	RGD1359290	Ribosomal_L22 domain containing protein RGD1359290	5.309	2.05096	3.93572e-05
ENSRNOG00000017716	Ucp3	uncoupling protein 3	-2.82198	0.348179	5.92721e-05
ENSRNOG00000001726	Tmem44	transmembrane protein 44	-1.10475	4.5233	7.56891e-05
ENSRNOG00000013673	Msh3	mutS homolog 3	-2.60151	2.81594	0.000111606
ENSRNOG00000010268	Vom2r44	vomeronasal 2 receptor 44	5.05352	0.938586	0.000116417
ENSRNOG00000006723	Itga11	integrin subunit alpha 11	3.52221	1.73177	0.000126772
ENSRNOG00000019342	Sult1a1	sulfotransferase family 1A member 1	-1.45897	3.6498	0.000146696
ENSRNOG00000053850	Rdh5	retinol dehydrogenase 5	-1.88919	2.42696	0.000152422
ENSRNOG00000037198	Usp18	ubiquitin specific peptidase 18	1.35653	2.28724	0.00021935
ENSRNOG00000061160	Htra4	HtrA serine peptidase 4	-2.22386	0.851599	0.000235873
ENSRNOG00000043513	Cyp4x1	cytochrome P450, family 4, subfamily x, polypeptide 1	-2.45499	2.28763	0.000267562
ENSRNOG00000018906	Ghdc	GH3 domain containing	-1.34987	3.31476	0.000294065
ENSRNOG00000010635	Igfbp4	insulin-like growth factor binding protein 4	2.41406	2.82007	0.000325101
ENSRNOG00000049282	Oas2	2'-5' oligoadenylate synthetase 2	1.90041	0.681395	0.000336441
ENSRNOG00000045924	RT1-T24-3	RT1 class I, locus T24, gene 3	1.22309	3.21192	0.000345907
ENSRNOG00000029262	AABR07053166.1		5.137	0.387744	0.000488797
ENSRNOG00000016038	Mgmt	O-6-methylguanine-DNA methyltransferase	-1.55694	3.40077	0.000580862
ENSRNOG00000057542	Zfp488	zinc finger protein 488	-1.21151	3.37583	0.000593769
ENSRNOG00000018841	Sox8	SRY box 8	0.807244	4.93744	0.000693737
ENSRNOG00000016275	Ttr	transthyretin	11.4077	9.85418	0.000736244
ENSRNOG00000004642	Lmx1a	LIM homeobox transcription factor 1 alpha	2.09483	1.75498	0.000736246
ENSRNOG00000009563	Krt2	keratin 2	-1.5326	2.50033	0.000762899
ENSRNOG00000022839	Ifit3	interferon-induced protein with tetratricopeptide repeats 3	1.44218	1.67007	0.00105611
ENSRNOG00000005600	Nr4a2	nuclear receptor subfamily 4, group A, member 2	1.89301	2.78227	0.00108147
ENSRNOG00000026982	LOC691921	hypothetical protein LOC691921	-1.09943	2.25241	0.00120003
ENSRNOG00000016767	Ggps1	geranylgeranyl diphosphate synthase 1	0.760842	4.81487	0.00121718
ENSRNOG00000017510	Mfge8	milk fat globule-EGF factor 8 protein	-1.03555	8.19815	0.00135993
ENSRNOG00000032429	Tmprss9	transmembrane serine protease 9	-1.55148	2.06492	0.00140347
ENSRNOG00000012789	Mlnr	motilin receptor	-0.932589	3.26257	0.00140927
ENSRNOG00000017689	Itih3	inter-alpha trypsin inhibitor, heavy chain 3	-1.09573	10.0701	0.00155602
ENSRNOG00000030111	Cyp11b3	cytochrome P450, family 11, subfamily b, polypeptide 3	3.79722	0.56963	0.00160997
ENSRNOG00000017767	Mrvi1	murine retrovirus integration site 1 homolog	-1.12673	3.21259	0.00164005
ENSRNOG00000013267	Helz2	helicase with zinc finger 2	1.33277	2.41022	0.00170815
ENSRNOG00000060356	Kif15	kinesin family member 15	2.38878	0.455114	0.00172466
ENSRNOG00000037595	Gpbp1l1	GC-rich promoter binding protein 1-like 1	0.873772	2.93481	0.00173185
ENSRNOG00000020030	Crlf1	cytokine receptor-like factor 1	-0.950333	6.8101	0.00174643
ENSRNOG00000023340	Tmem72	transmembrane protein 72	4.65682	3.16807	0.0017964
ENSRNOG00000018680	Rpl17	ribosomal protein L17	-1.48022	7.81393	0.00192406
ENSRNOG00000019176	Kcne5	potassium voltage-gated channel subfamily E regulatory subunit 5	0.954132	3.12479	0.00214264
ENSRNOG00000011815	Sgk1	serum/glucocorticoid regulated kinase 1	0.932807	5.16141	0.00238931
ENSRNOG00000042932	Ttc27	tetratricopeptide repeat domain 27	-0.602443	4.79052	0.00288177
ENSRNOG00000011276	Tmem254	transmembrane protein 254	-0.693924	4.62146	0.00290127
ENSRNOG00000049385	Adamtsl4	ADAMTS-like 4	1.20381	1.54744	0.00294829
ENSRNOG00000032703	Rasgrp3	RAS guanyl releasing protein 3	0.544499	5.226	0.00307077
ENSRNOG00000001295	S100b	S100 calcium binding protein B	0.775914	10.1698	0.00310391
ENSRNOG00000001092	Kl	Klotho	5.06395	4.36749	0.00315297
ENSRNOG00000010450	Elovl7	ELOVL fatty acid elongase 7	0.838891	3.8579	0.00337942
ENSRNOG00000038948	Stab2	stabilin 2	1.25795	1.68793	0.00343581
ENSRNOG00000000321	Cd24	CD24 molecule	1.62748	3.82483	0.00370966
ENSRNOG00000029811	Kcne2	potassium voltage-gated channel subfamily E regulatory subunit 2	3.0181	2.77416	0.00396081
ENSRNOG00000018835	Notch2	notch receptor 2	0.650183	5.67746	0.00407823
ENSRNOG00000049642	Smim5	small integral membrane protein 5	1.71082	1.47798	0.00409692
ENSRNOG00000007607	Nr4a1	nuclear receptor subfamily 4, group A, member 1	1.70045	4.32718	0.00409909
ENSRNOG00000021726	Tlr3	toll-like receptor 3	1.19935	2.67015	0.00425378
ENSRNOG00000030729	C4b	complement C4B (Chido blood group)	1.31074	2.21993	0.00445515
ENSRNOG00000021729	Iqub	IQ motif and ubiquitin domain containing	1.28005	2.51175	0.0048577
ENSRNOG00000012134	Scn4a	sodium voltage-gated channel alpha subunit 4	-1.15518	2.10293	0.00502388
ENSRNOG00000031081	Stat2	signal transducer and activator of transcription 2	0.520576	5.52458	0.00512377
ENSRNOG00000013045	Setd7	SET domain containing 7, histone lysine methyltransferase	0.772972	4.07273	0.005257
ENSRNOG00000014599	Dhx36	DEAH-box helicase 36	0.556878	5.72983	0.00535272
ENSRNOG00000013055	Zfyve16	zinc finger FYVE-type containing 16	0.670679	3.78632	0.00546406
ENSRNOG00000003262	Cacng4	calcium voltage-gated channel auxiliary subunit gamma 4	-0.591502	6.71079	0.00559959
ENSRNOG00000009513	Akr1b1	aldo-keto reductase family 1 member B	-0.50329	6.13797	0.00562343
ENSRNOG00000011648	Aqp1	aquaporin 1 (Colton blood group)	4.45969	3.71379	0.00607461
ENSRNOG00000007899	Mterf1	mitochondrial transcription termination factor 1	0.939588	1.52918	0.00617422
ENSRNOG00000010881	Trak2	trafficking kinesin protein 2	0.565145	8.444	0.00621158
ENSRNOG00000020150	Il18bp	interleukin 18 binding protein	1.13652	1.28559	0.00636972
ENSRNOG00000008312	Stra6	stimulated by retinoic acid 6	2.58527	1.52109	0.00653906
ENSRNOG00000000397	Ccar1	cell division cycle and apoptosis regulator 1	0.571791	4.49929	0.00673271
ENSRNOG00000007799	Fam151a	family with sequence similarity 151, member A	-0.758997	4.41609	0.00677159
ENSRNOG00000058308	Asic2	acid sensing ion channel subunit 2	-0.508046	4.65262	0.00682876
ENSRNOG00000012216	Tgfbi	transforming growth factor, beta induced	0.765034	3.7563	0.00686505
ENSRNOG00000005330	Crebbp	CREB binding protein	0.786489	4.91689	0.00697227
ENSRNOG00000001425	Sh2b2	SH2B adaptor protein 2	-0.830096	3.84348	0.00699075
ENSRNOG00000010210	Slc7a11	solute carrier family 7 member 11	-0.660049	5.01621	0.0070105
ENSRNOG00000000787	AABR07044364.1	RT1 class I histocompatibility antigen, AA alpha chain-like	1.28879	1.32202	0.00747518
ENSRNOG00000056458	Cep290	centrosomal protein 290	0.78378	2.94076	0.00756167
ENSRNOG00000020533	Htra1	HtrA serine peptidase 1	-0.585141	8.13648	0.0078331
ENSRNOG00000001715	Ece2	endothelin-converting enzyme 2	-0.909211	6.14744	0.00797454
ENSRNOG00000024689	Hopx	HOP homeobox	0.80128	4.23035	0.00811082
ENSRNOG00000009345	Ugt8	UDP glycosyltransferase 8	0.609516	6.68734	0.0083824
ENSRNOG00000021157	Ctss	cathepsin S	-0.555453	7.48918	0.00843654
ENSRNOG00000002876	Eef2kmt	eukaryotic elongation factor 2 lysine methyltransferase	1.03868	1.07864	0.00849728
ENSRNOG00000017766	Ca12	carbonic anhydrase 12	1.7122	3.70751	0.0086024
ENSRNOG00000006744	Acyp1	acylphosphatase 1	0.734442	3.05958	0.00869369
ENSRNOG00000023463	Parp9	poly (ADP-ribose) polymerase family, member 9	0.751142	2.70473	0.00889623
ENSRNOG00000012404	Thrsp	thyroid hormone responsive	0.758021	6.03085	0.00899758
ENSRNOG00000060337	Exosc7	exosome component 7	-0.780827	3.61389	0.00954336
ENSRNOG00000001711	Plaat1	phospholipase A and acyltransferase 1	-0.68988	3.03809	0.00955873
ENSRNOG00000024213	Golim4	golgi integral membrane protein 4	0.829638	3.69472	0.00961881
ENSRNOG00000015800	Elmo3	engulfment and cell motility 3	0.999377	2.07938	0.00985645
ENSRNOG00000001963	Mx2	MX dynamin like GTPase 2	0.885961	3.58319	0.0101978
ENSRNOG00000018066	Bccip	BRCA2 and CDKN1A interacting protein	-0.466682	5.07273	0.0102098
ENSRNOG00000062101	Ace	angiotensin I converting enzyme	1.59464	6.09077	0.0103082
ENSRNOG00000032238	Plcd1	phospholipase C, delta 1	-0.632159	4.27712	0.0103824
ENSRNOG00000021719	Slfn5	schlafen family member 5	0.724924	4.01911	0.0104621
ENSRNOG00000009613	Sh3bgrl2	SH3 domain binding glutamic acid-rich protein like 2	1.09028	1.17982	0.0107469
ENSRNOG00000003028	Dnah17	dynein, axonemal, heavy chain 17	1.86946	0.973634	0.0107588
ENSRNOG00000005592	Brinp2	BMP/retinoic acid inducible neural specific 2	-0.453711	5.54761	0.0107608
ENSRNOG00000043451	Spp1	secreted phosphoprotein 1	0.665864	6.91421	0.0107825
ENSRNOG00000023969	Herc6	HECT and RLD domain containing E3 ubiquitin protein ligase family member 6	1.01155	2.76566	0.0108062
ENSRNOG00000040279	Slf1	SMC5-SMC6 complex localization factor 1	0.945054	2.64114	0.0112828
ENSRNOG00000015440	Wrn	Werner syndrome RecQ like helicase	0.875297	2.91509	0.0114222
ENSRNOG00000059793	Rab37	RAB37, member RAS oncogene family	0.973806	2.30392	0.0115688
ENSRNOG00000012873	Gfm1	G elongation factor, mitochondrial 1	0.419667	5.21832	0.0115995
ENSRNOG00000003217	Lgals3bp	galectin 3 binding protein	1.30126	5.06181	0.0116993
ENSRNOG00000019183	Alox15	arachidonate 15-lipoxygenase	0.838086	6.49846	0.0117718
ENSRNOG00000021041	Fam171a2	family with sequence similarity 171, member A2	-0.401839	6.34474	0.0117929
ENSRNOG00000026870	Clic6	chloride intracellular channel 6	3.11192	5.40536	0.0119421
ENSRNOG00000013176	Far1	fatty acyl CoA reductase 1	0.606136	5.09348	0.0119452
ENSRNOG00000022723	RGD1562029	similar to KIAA2012 protein	1.01423	1.22074	0.0121166
ENSRNOG00000001369	Oas1a	2'-5' oligoadenylate synthetase 1A	0.94284	1.31374	0.0121493
ENSRNOG00000030572	Smc5	structural maintenance of chromosomes 5	0.613795	4.19302	0.0123624
ENSRNOG00000028892	Prr36	proline rich 36	-0.529853	5.10267	0.012446
ENSRNOG00000053893	Opn4	opsin 4	1.75498	0.959394	0.0128602
ENSRNOG00000060087	Adra1b	adrenoceptor alpha 1B	-1.03231	3.38554	0.0131732
ENSRNOG00000056135	Tsc22d3	TSC22 domain family, member 3	0.525256	6.2694	0.0133421
ENSRNOG00000010630	Prcp	prolylcarboxypeptidase	0.59653	3.80818	0.0134023
ENSRNOG00000008138	Jhy	junctional cadherin complex regulator	-0.990064	3.2547	0.013812
ENSRNOG00000003872	Slc40a1	solute carrier family 40 member 1	-0.832308	1.54976	0.0141246
ENSRNOG00000004300	Gtf2a1	general transcription factor 2A subunit 1	0.617116	2.91439	0.0141617
ENSRNOG00000008656	Snca	synuclein alpha	0.749105	4.78244	0.0141734
ENSRNOG00000058039	Acta2	actin alpha 2, smooth muscle	-0.547535	4.45222	0.0143772
ENSRNOG00000009951	Aif1l	allograft inflammatory factor 1-like	0.460781	4.81838	0.0146514
ENSRNOG00000015616	Rgs14	regulator of G-protein signaling 14	2.35365	2.99046	0.0146788
ENSRNOG00000030199	Tmem192	transmembrane protein 192	-0.608337	5.52213	0.014727
ENSRNOG00000000167	Alas2	5'-aminolevulinate synthase 2	0.726796	5.26095	0.014836
ENSRNOG00000028895	Rtp4	receptor (chemosensory) transporter protein 4	1.00722	1.76467	0.0149063
ENSRNOG00000057231	Ddx3	DEAD (Asp-Glu-Ala-Asp) box polypeptide 3	0.62025	5.19257	0.0149722
ENSRNOG00000059900	Bst2	bone marrow stromal cell antigen 2	0.85423	3.82383	0.0149882
ENSRNOG00000018938	Mkx	mohawk homeobox	-1.02933	0.840151	0.0150081
ENSRNOG00000031662	Slc6a5	solute carrier family 6 member 5	1.50629	5.4589	0.0151762
ENSRNOG00000010137	Xpo4	exportin 4	0.53192	3.76446	0.0152569
ENSRNOG00000051952	Tes	testin LIM domain protein	0.640905	3.04993	0.0154849
ENSRNOG00000010378	Slc4a5	solute carrier family 4 member 5	2.9249	3.59978	0.0155707
ENSRNOG00000006729	Slc24a4	solute carrier family 24 member 4	0.847125	3.40912	0.0155861
ENSRNOG00000004292	Sptssa	serine palmitoyltransferase, small subunit A	0.408229	5.1461	0.0156305
ENSRNOG00000002305	Slc15a2	solute carrier family 15 member 2	0.450081	5.54139	0.0157705
ENSRNOG00000036592	Zfp518a	zinc finger protein 518A	0.94555	2.20371	0.0158581
ENSRNOG00000015076	Cyp26b1	cytochrome P450, family 26, subfamily b, polypeptide 1	-0.495146	6.25773	0.0159407
ENSRNOG00000007455	Tmem132e	transmembrane protein 132E	-0.46753	5.65965	0.0159768
ENSRNOG00000015318	Heyl	hes-related family bHLH transcription factor with YRPW motif-like	-0.875494	6.20729	0.0160214
ENSRNOG00000020151	Cdh1	cadherin 1	-2.26359	0.929799	0.0160955
ENSRNOG00000009751	Gpx7	glutathione peroxidase 7	-0.741381	2.60619	0.0165275
ENSRNOG00000051563	Giot1	gonadotropin inducible ovarian transcription factor 1	0.953167	0.829951	0.016617
ENSRNOG00000007837	Acot11	acyl-CoA thioesterase 11	-0.810175	4.46971	0.0167249
ENSRNOG00000017120	Abhd2	abhydrolase domain containing 2	0.658945	4.65199	0.0167987
ENSRNOG00000017071	Babam1	BRISC and BRCA1 A complex member 1	-0.414902	6.97747	0.0169099
ENSRNOG00000049484	AABR07054639.1	ATPase phospholipid transporting 9A (putative)	-0.452489	9.31863	0.0170563
ENSRNOG00000013330	Cdhr1	cadherin-related family member 1	-0.927186	2.30223	0.0173475
ENSRNOG00000022466	Chchd4	coiled-coil-helix-coiled-coil-helix domain containing 4	-0.942721	3.3024	0.0175706
ENSRNOG00000003611	Dynlt3	dynein light chain Tctex-type 3	0.583611	5.7927	0.0176085
ENSRNOG00000009196	Rc3h2	ring finger and CCCH-type domains 2	0.725549	3.25716	0.0176703
ENSRNOG00000032258	Swt1	SWT1 RNA endoribonuclease homolog	0.874526	2.62974	0.0177747
ENSRNOG00000023077	Cpne9	copine family member 9	-0.477226	5.09764	0.0182336
ENSRNOG00000060237	Inhbb	inhibin subunit beta B	0.807247	3.57124	0.018401
ENSRNOG00000039749	LOC680885	hypothetical protein LOC680885	-1.17989	1.46558	0.0184908
ENSRNOG00000004089	Enpp2	ectonucleotide pyrophosphatase/phosphodiesterase 2	1.56398	8.31566	0.018864
ENSRNOG00000026504	Fam114a1	family with sequence similarity 114, member A1	0.848582	2.11088	0.0189065
ENSRNOG00000011300	AABR07031193.1	laminin subunit alpha 3	1.29105	2.79334	0.0189422
ENSRNOG00000059500	Cdkn1c	cyclin-dependent kinase inhibitor 1C	1.23833	4.3967	0.018975
ENSRNOG00000009104	AABR07029605.1		0.551643	4.69604	0.0189826
ENSRNOG00000014343	Anln	anillin, actin binding protein	0.687362	3.69472	0.019023
ENSRNOG00000001069	Elavl1	ELAV like RNA binding protein 1	0.664689	3.57865	0.019181
ENSRNOG00000059765	Asic1	acid sensing ion channel subunit 1	-0.432284	7.06038	0.0194152
ENSRNOG00000059605	Ddn	dendrin	2.89137	6.568	0.0196543
ENSRNOG00000009660	Enpp6	ectonucleotide pyrophosphatase/phosphodiesterase 6	0.581479	3.71441	0.0198002
ENSRNOG00000004417	Fam117a	family with sequence similarity 117, member A	0.786263	2.58969	0.0200805
ENSRNOG00000018359	Smad7	SMAD family member 7	0.506205	4.46724	0.0201023
ENSRNOG00000017791	Arhgap12	Rho GTPase activating protein 12	0.512652	4.64254	0.0202182
ENSRNOG00000002419	Plp1	proteolipid protein 1	0.510353	11.9387	0.0203171
ENSRNOG00000024904	Pla2g4e	phospholipase A2, group IVE	-0.462396	3.848	0.0203581
ENSRNOG00000007541	Fhl3	four and a half LIM domains 3	-0.823733	1.93336	0.0204061
ENSRNOG00000013102	Entpd2	ectonucleoside triphosphate diphosphohydrolase 2	-0.484985	5.19561	0.0205099
ENSRNOG00000046971	Ccer2	coiled-coil glutamate-rich protein 2	-0.992744	2.04592	0.0205181
ENSRNOG00000020391	Nip7	nucleolar pre-rRNA processing protein NIP7	-0.597545	3.60353	0.0205249
ENSRNOG00000021670	Frem2	FRAS1 related extracellular matrix 2	1.04329	0.999792	0.020591
ENSRNOG00000006378	Mga	MAX dimerization protein MGA	0.52429	4.65051	0.0207922
ENSRNOG00000009836	Rbm26	RNA binding motif protein 26	0.524131	4.69585	0.0208193
ENSRNOG00000011037	Irx6	iroquois homeobox 6	-1.24482	1.63747	0.0208317
ENSRNOG00000061215	Crym	crystallin, mu	2.06331	4.52893	0.0209057
ENSRNOG00000007539	Rsad2	radical S-adenosyl methionine domain containing 2	0.729224	2.82173	0.0210487
ENSRNOG00000022288	Pafah2	platelet-activating factor acetylhydrolase 2	0.867858	2.04354	0.0210695
ENSRNOG00000060821	Rnf114	ring finger protein 114	-0.41969	5.69336	0.0212149
ENSRNOG00000007490	Gabrr2	gamma-aminobutyric acid type A receptor rho 2 subunit	-2.11029	1.15626	0.0212371
ENSRNOG00000014999	Tnpo1	transportin 1	0.424203	5.87707	0.0212773
ENSRNOG00000025462	Wdr41	WD repeat domain 41	-0.414046	5.07151	0.0214923
ENSRNOG00000010174	Enpp4	ectonucleotide pyrophosphatase/phosphodiesterase 4	0.443281	6.44976	0.0218774
ENSRNOG00000006391	Smarcad1	SWI/SNF-related, matrix-associated actin-dependent regulator of chromatin, subfamily a, containing DEAD/H box 1`	0.559999	3.83134	0.0218836
ENSRNOG00000033593	Osbpl9	oxysterol binding protein-like 9	-0.373034	5.98717	0.02189
ENSRNOG00000042731	Slc25a18	solute carrier family 25 member 18	-0.406727	7.2105	0.0219322
ENSRNOG00000005711	Ptprd	protein tyrosine phosphatase, receptor type, D	0.53024	6.99956	0.0219816
ENSRNOG00000017725	Pnlip	pancreatic lipase	-0.566264	2.72487	0.022017
ENSRNOG00000004677	Zeb2	zinc finger E-box binding homeobox 2	0.55634	5.23747	0.0221003
ENSRNOG00000024065	Zfp575	zinc finger protein 575	-0.809234	3.0944	0.0222782
ENSRNOG00000018760	Mpp7	membrane palmitoylated protein 7	0.833927	2.42899	0.0224966
ENSRNOG00000001738	Eif4g1	eukaryotic translation initiation factor 4 gamma, 1	-0.353965	6.44394	0.0224989
ENSRNOG00000003654	Cldn9	claudin 9	-0.826477	3.66488	0.022499
ENSRNOG00000056826	Arap2	ArfGAP with RhoGAP domain, ankyrin repeat and PH domain 2	0.605691	5.32745	0.0227119
ENSRNOG00000001764	Vps8	VPS8 subunit of CORVET complex	-0.393874	6.68149	0.0227896
ENSRNOG00000015222	Tent5c	terminal nucleotidyltransferase 5C	0.96376	1.31735	0.0229813
ENSRNOG00000015787	P3h4	prolyl 3-hydroxylase family member 4 (non-enzymatic)	-0.446111	4.18648	0.0231995
ENSRNOG00000042322	Pcdhga4	protocadherin gamma subfamily A, 4	-0.535771	3.00706	0.0232042
ENSRNOG00000025120	Gli1	GLI family zinc finger 1	-0.597103	3.41359	0.0233579
ENSRNOG00000033940	Adgrl4	adhesion G protein-coupled receptor L4	0.569755	3.86642	0.0233805
ENSRNOG00000014870	Slc13a5	solute carrier family 13 member 5	-0.736368	4.59263	0.0233958
ENSRNOG00000014287	Stk11	serine/threonine kinase 11	-0.443195	6.83252	0.0234242
ENSRNOG00000059538	Clec2g	C-type lectin domain family 2, member G	0.983173	2.63452	0.0234581
ENSRNOG00000015334	Fcho2	FCH domain only 2	0.710276	4.37222	0.0235538
ENSRNOG00000047023	Aldh1l1	aldehyde dehydrogenase 1 family, member L1	-0.481019	6.13141	0.0238556
ENSRNOG00000024530	Lyrm1	LYR motif containing 1	0.605468	3.80513	0.0238697
ENSRNOG00000024671	Dmxl1	Dmx-like 1	0.569929	4.94747	0.0238946
ENSRNOG00000004786	Cyp4f1	cytochrome P450, family 4, subfamily f, polypeptide 1	-0.629886	3.11814	0.0239885
ENSRNOG00000017404	Pcmtd2	protein-L-isoaspartate (D-aspartate) O-methyltransferase domain containing 2	0.523043	5.47144	0.0240198
ENSRNOG00000011652	Sppl2a	signal peptide peptidase-like 2A	0.663091	3.43849	0.0240328
ENSRNOG00000008629	Secisbp2l	SECIS binding protein 2-like	0.406026	7.48101	0.0243529
ENSRNOG00000025406	Iqgap2	IQ motif containing GTPase activating protein 2	1.4156	2.15438	0.0243755
ENSRNOG00000060988	Kcnc4	potassium voltage-gated channel subfamily C member 4	-0.423696	6.91781	0.0244831
ENSRNOG00000003109	Btbd17	BTB domain containing 17	-0.558297	5.71152	0.0245677
ENSRNOG00000010031	Vtn	vitronectin	-0.455193	5.77233	0.0246205
ENSRNOG00000010575	Dapp1	dual adaptor of phosphotyrosine and 3-phosphoinositides 1	0.964808	0.78063	0.0251458
ENSRNOG00000028622	Pnpla1	patatin-like phospholipase domain containing 1	-0.989027	3.26971	0.0251748
ENSRNOG00000023079	Nras	NRAS proto-oncogene, GTPase	0.499858	3.64521	0.0251843
ENSRNOG00000016705	Prpf4b	pre-mRNA processing factor 4B	0.698783	5.44555	0.0252269
ENSRNOG00000016225	Fgd3	FYVE, RhoGEF and PH domain containing 3	0.580514	4.42266	0.0252398
ENSRNOG00000012414	Rhobtb3	Rho-related BTB domain containing 3	0.831033	2.86445	0.0252926
ENSRNOG00000005964	Nr4a3	nuclear receptor subfamily 4, group A, member 3	0.952196	2.54692	0.025374
ENSRNOG00000046984	St6galnac6	ST6 N-acetylgalactosaminide alpha-2,6-sialyltransferase 6	-0.403222	7.3815	0.0253856
ENSRNOG00000002280	Sh3bgrl	SH3 domain binding glutamate-rich protein like	1.18058	3.25208	0.0254724
ENSRNOG00000013703	Siah2	siah E3 ubiquitin protein ligase 2	0.472715	3.4495	0.0258519
ENSRNOG00000023312	Lonrf2	LON peptidase N-terminal domain and ring finger 2	-0.498815	8.76866	0.026002
ENSRNOG00000009956	Wnk1	WNK lysine deficient protein kinase 1	0.587105	7.03646	0.0262706
ENSRNOG00000018689	RGD1305464	similar to human chromosome 15 open reading frame 39	-0.545696	3.77963	0.0263323
ENSRNOG00000016294	Cd4	Cd4 molecule	-0.712238	3.63811	0.0263349
ENSRNOG00000023348	Tbc1d2	TBC1 domain family, member 2	0.88633	2.0477	0.026513
ENSRNOG00000003350	Mospd2	motile sperm domain containing 2	0.690323	3.40964	0.0265475
ENSRNOG00000042068	Otud7b	OTU deubiquitinase 7B	0.368822	6.62514	0.026597
ENSRNOG00000020694	Icam5	intercellular adhesion molecule 5	2.38923	4.971	0.0266681
ENSRNOG00000017459	C1ql3	complement C1q like 3	1.37015	2.50561	0.02674
ENSRNOG00000049052	Sgk3	serum/glucocorticoid regulated kinase family, member 3	0.706412	2.47125	0.0268798
ENSRNOG00000032902	Ybx1-ps3	Y box protein 1 related, pseudogene 3	-1.55206	1.451	0.0268912
ENSRNOG00000004090	LOC100361025	protein arginine methyltransferase 1-like	-1.00312	0.910378	0.0269038
ENSRNOG00000012874	Rgma	repulsive guidance molecule BMP co-receptor a	-0.364685	6.67518	0.0269407
ENSRNOG00000033220	Oas1k	2 ' -5 ' oligoadenylate synthetase 1K	0.650482	2.53521	0.0269646
ENSRNOG00000006472	Hspa2	heat shock protein family A (Hsp70) member 2	0.570001	4.61754	0.0271841
ENSRNOG00000011142	Cyb5b	cytochrome b5 type B	-0.339148	6.31154	0.0275286
ENSRNOG00000021578	Wfikkn1	WAP, follistatin/kazal, immunoglobulin, kunitz and netrin domain containing 1	0.835818	1.49216	0.0277032
ENSRNOG00000008169	Slc24a2	solute carrier family 24 member 2	0.626234	7.47301	0.0278405
ENSRNOG00000011992	Slc18a1	solute carrier family 18 member A1	2.43806	-0.0447257	0.0278565
ENSRNOG00000009112	Pon2	paraoxonase 2	0.428407	6.30323	0.0278914
ENSRNOG00000000082	Hltf	helicase-like transcription factor	0.549379	4.28506	0.0279059
ENSRNOG00000011675	Zfp40	zinc finger protein 40	0.868815	1.86878	0.0279472
ENSRNOG00000017608	C2cd3	C2 calcium-dependent domain containing 3	0.448958	4.50225	0.0279777
ENSRNOG00000009782	Efcab7	EF-hand calcium binding domain 7	0.930085	1.17253	0.0280508
ENSRNOG00000020942	Plekha4	pleckstrin homology domain containing A4	-0.741214	1.38146	0.0281744
ENSRNOG00000008000	Syt13	synaptotagmin 13	-0.419559	7.69853	0.0283348
ENSRNOG00000019376	Zfp329	zinc finger protein 329	0.474303	3.59186	0.0283394
ENSRNOG00000002188	Hpse	heparanase	0.731441	2.16502	0.0285194
ENSRNOG00000009705	Lck	LCK proto-oncogene, Src family tyrosine kinase	-1.35144	0.888747	0.0287496
ENSRNOG00000008658	Mitf	melanocyte inducing transcription factor	0.52429	3.27153	0.0289882
ENSRNOG00000031092	Rock1	Rho-associated coiled-coil containing protein kinase 1	0.624914	5.57135	0.029165
ENSRNOG00000010597	Slc5a7	solute carrier family 5 member 7	0.80097	3.75165	0.029221
ENSRNOG00000013090	Gadd45g	growth arrest and DNA-damage-inducible, gamma	0.749133	2.50068	0.0293549
ENSRNOG00000009343	Evpl	envoplakin	-1.31653	1.17465	0.0294025
ENSRNOG00000031041	Rps4y2	ribosomal protein S4, Y-linked 2	0.520238	2.85027	0.0295885
ENSRNOG00000029726	Gstm1	glutathione S-transferase mu 1	-0.483797	7.49091	0.0296421
ENSRNOG00000043295	RGD1565033	similar to hypothetical protein LOC284018 isoform b	0.662052	4.4607	0.0298356
ENSRNOG00000007827	Cox4i2	cytochrome c oxidase subunit 4i2	-0.549329	3.21772	0.029888
ENSRNOG00000023410	Apol9a	apolipoprotein L 9a	1.18521	1.03023	0.0299843
ENSRNOG00000026324	Stard6	StAR-related lipid transfer domain containing 6	-0.81705	1.63527	0.030144
ENSRNOG00000046493	Pnpo	pyridoxamine 5'-phosphate oxidase	-0.355114	6.65388	0.0301459
ENSRNOG00000018445	Agt	angiotensinogen	-0.654475	10.2038	0.0301984
ENSRNOG00000008015	Fos	Fos proto-oncogene, AP-1 transcription factor subunit	0.761595	3.86812	0.0305713
ENSRNOG00000014915	Gsr	glutathione-disulfide reductase	0.451601	4.41234	0.0306422
ENSRNOG00000012346	Epb41l2	erythrocyte membrane protein band 4.1-like 2	0.511158	5.07391	0.0306431
ENSRNOG00000010121	Lef1	lymphoid enhancer binding factor 1	-0.804499	3.41367	0.0306578
ENSRNOG00000015962	Nmnat1	nicotinamide nucleotide adenylyltransferase 1	0.929105	3.36653	0.0309825
ENSRNOG00000011024	Zdhhc20	zinc finger, DHHC-type containing 20	0.514008	4.28474	0.0310292
ENSRNOG00000008215	Trim47	tripartite motif-containing 47	-0.547656	3.61507	0.0312214
ENSRNOG00000009116	Itgb3bp	integrin subunit beta 3 binding protein	0.740517	1.69408	0.0313402
ENSRNOG00000007921	Hnrnpm	heterogeneous nuclear ribonucleoprotein M	0.479645	5.99143	0.0316927
ENSRNOG00000012942	Satb1	SATB homeobox 1	0.702165	3.67545	0.0317484
ENSRNOG00000003721	Paqr4	progestin and adipoQ receptor family member 4	0.454024	5.05468	0.0319781
ENSRNOG00000019573	Lcat	lecithin cholesterol acyltransferase	-0.543394	5.60619	0.0321887
ENSRNOG00000015896	Rbpms2	RNA binding protein, mRNA processing factor 2	-0.609209	2.52969	0.0322915
ENSRNOG00000024454	Ccdc149	coiled-coil domain containing 149	-0.488298	5.49428	0.0323568
ENSRNOG00000018915	Tagap	T-cell activation RhoGTPase activating protein	0.961131	0.743525	0.0323583
ENSRNOG00000026978	Oscp1	organic solute carrier partner 1	-0.47859	4.48026	0.0323968
ENSRNOG00000021134	Anxa9	annexin A9	0.737577	1.40139	0.0327847
ENSRNOG00000037710	Calr4	calreticulin 4	-0.893727	0.868376	0.0328598
ENSRNOG00000060831	Clca1	chloride channel accessory 1	-0.892348	3.22803	0.0329105
ENSRNOG00000061508	Reps2	RALBP1 associated Eps domain containing protein 2	0.608595	3.4179	0.0329591
ENSRNOG00000015939	Ccdc25	coiled-coil domain containing 25	0.41	4.33028	0.0330021
ENSRNOG00000026085	Rabl3	RAB, member of RAS oncogene family-like 3	0.647218	2.29138	0.0330458
ENSRNOG00000003005	Rasgef1c	RasGEF domain family, member 1C	0.532101	2.99044	0.0330859
ENSRNOG00000014891	Ptar1	protein prenyltransferase alpha subunit repeat containing 1	0.707505	2.0114	0.0331261
ENSRNOG00000001793	Heg1	heart development protein with EGF-like domains 1	0.627116	4.95497	0.0332451
ENSRNOG00000028072	Chit1	chitinase 1	-0.788602	1.84669	0.0332889
ENSRNOG00000025502	Arhgef37	Rho guanine nucleotide exchange factor 37	1.31365	4.57424	0.033365
ENSRNOG00000018247	Dhx58	DEXH-box helicase 58	0.522113	2.47615	0.0335416
ENSRNOG00000018557	Cdh22	cadherin 22	-0.380338	5.70386	0.0338773
ENSRNOG00000042905	RT1-T24-4	RT1 class I, locus T24, gene 4	0.736327	2.56816	0.0340122
ENSRNOG00000029778	Maob	monoamine oxidase B	-0.302125	6.35525	0.0341341
ENSRNOG00000047322	Crb3	crumbs cell polarity complex component 3	1.21862	1.1079	0.0342465
ENSRNOG00000024631	Chadl	chondroadherin-like	-0.514995	5.3246	0.0347867
ENSRNOG00000006001	Luc7l2	LUC7-like 2 pre-mRNA splicing factor	0.373245	5.64926	0.0350405
ENSRNOG00000013415	Ptpn18	protein tyrosine phosphatase, non-receptor type 18	0.817795	1.03196	0.0351149
ENSRNOG00000014648	Efnb2	ephrin B2	0.455474	3.88461	0.0351858
ENSRNOG00000014658	Zfp423	zinc finger protein 423	-0.39166	5.3085	0.0352244
ENSRNOG00000004333	Flywch1	FLYWCH-type zinc finger 1	-0.46183	9.42235	0.0354806
ENSRNOG00000005108	Wfs1	wolframin ER transmembrane glycoprotein	1.30761	5.69116	0.0357313
ENSRNOG00000020269	Sugp2	SURP and G patch domain containing 2	-0.385499	7.23339	0.0358469
ENSRNOG00000000942	Pan3	poly(A) specific ribonuclease subunit PAN3	0.987113	3.97919	0.036398
ENSRNOG00000018385	Chrm1	cholinergic receptor, muscarinic 1	1.76102	3.11897	0.0364902
ENSRNOG00000005927	Cpsf6	cleavage and polyadenylation specific factor 6	0.434097	5.98949	0.036543
ENSRNOG00000019308	Arrb2	arrestin, beta 2	-0.449598	5.57549	0.0366413
ENSRNOG00000013451	Drosha	drosha ribonuclease III	-0.462256	7.15594	0.0367794
ENSRNOG00000032895	Cyp4f4	cytochrome P450, family 4, subfamily f, polypeptide 4	-0.619936	2.04783	0.036795
ENSRNOG00000021287	Hexim2	HEXIM P-TEFb complex subunit 2	-0.512639	4.24928	0.0371739
ENSRNOG00000015941	Fkbp10	FKBP prolyl isomerase 10	-0.423237	4.01332	0.0373606
ENSRNOG00000019965	Tgfb1i1	transforming growth factor beta 1 induced transcript 1	-0.709839	3.92288	0.0373672
ENSRNOG00000006876	Msx1	msh homeobox 1	1.59719	3.15586	0.0373837
ENSRNOG00000038835	Cd86	CD86 molecule	1.06418	0.775522	0.0376966
ENSRNOG00000021026	Zfp687	zinc finger protein 687	-0.353682	5.32707	0.0378204
ENSRNOG00000042419	Acyp2	acylphosphatase 2	0.386346	4.67172	0.0378546
ENSRNOG00000010646	Tmem229b	transmembrane protein 229B	0.658883	7.15145	0.0378948
ENSRNOG00000042384	Kctd7	potassium channel tetramerization domain containing 7	0.637443	2.70014	0.0379678
ENSRNOG00000029886	Hba-a2	hemoglobin alpha, adult chain 2	0.636733	10.361	0.0379779
ENSRNOG00000019869	Lrfn1	leucine rich repeat and fibronectin type III domain containing 1	-0.382345	5.58394	0.0380842
ENSRNOG00000029738	Diras1	DIRAS family GTPase 1	-0.335466	7.01829	0.0381375
ENSRNOG00000005753	LOC108349244	putative bifunctional UDP-N-acetylglucosamine transferase and deubiquitinase ALG13	0.648511	2.96376	0.0386107
ENSRNOG00000019697	Ankrd28	ankyrin repeat domain 28	0.412606	5.25324	0.0387413
ENSRNOG00000037113	Slfn2	schlafen 2	0.552612	2.8538	0.038838
ENSRNOG00000012899	Rbbp8	RB binding protein 8, endonuclease	0.623581	2.97044	0.0389251
ENSRNOG00000014714	Trpv6	transient receptor potential cation channel, subfamily V, member 6	-0.659057	3.50085	0.0390395
ENSRNOG00000031138	Irgm	immunity-related GTPase M	0.587499	2.36219	0.0391092
ENSRNOG00000022252	Kbtbd3	kelch repeat and BTB domain containing 3	0.534524	3.4787	0.0391107
ENSRNOG00000005766	Tbc1d20	TBC1 domain family, member 20	0.424532	3.87483	0.0392276
ENSRNOG00000009571	Wipf3	WAS/WASL interacting protein family, member 3	1.51317	4.94711	0.0392389
ENSRNOG00000017444	Nrsn1	neurensin 1	-0.614914	7.98568	0.0394571
ENSRNOG00000021139	Esrra	estrogen related receptor, alpha	0.319908	6.24103	0.0398354
ENSRNOG00000017260	Cdr2	cerebellar degeneration-related protein 2	0.453971	5.42215	0.0398474
ENSRNOG00000011014	Copg2	coatomer protein complex, subunit gamma 2	-0.350306	7.09114	0.039889
ENSRNOG00000015822	Klf13	Kruppel-like factor 13	0.803907	2.17491	0.0400931
ENSRNOG00000019735	Dph2	diphthamide biosynthesis 2	0.522204	3.85855	0.0401055
ENSRNOG00000014876	Lpin2	lipin 2	0.380459	5.52692	0.0401514
ENSRNOG00000007081	Xdh	xanthine dehydrogenase	0.424941	4.08618	0.0402447
ENSRNOG00000008146	Tox2	TOX high mobility group box family member 2	-0.793409	5.51673	0.0402667
ENSRNOG00000002844	Usp27x	ubiquitin specific peptidase 27, X-linked	-0.62418	3.58377	0.0404453
ENSRNOG00000045728	AABR07033887.1		0.616248	2.00339	0.0405777
ENSRNOG00000011789	Cdon	cell adhesion associated, oncogene regulated	1.03162	3.73036	0.0406592
ENSRNOG00000017864	Bdp1	B double prime 1, subunit of RNA polymerase III transcription initiation factor IIIB	0.632671	3.33553	0.040722
ENSRNOG00000010841	Col8a2	collagen type VIII alpha 2 chain	1.65459	3.54334	0.0407668
ENSRNOG00000015895	B4galt6	beta-1,4-galactosyltransferase 6	0.553119	5.52849	0.0407854
ENSRNOG00000000502	Def6	DEF6 guanine nucleotide exchange factor	-0.78243	1.1262	0.0408895
ENSRNOG00000002784	Pou3f4	POU class 3 homeobox 4	-0.728373	1.32327	0.0408965
ENSRNOG00000006554	Fam149b1	family with sequence similarity 149, member B1	-0.330279	5.13816	0.0410084
ENSRNOG00000032002	Hapln1	hyaluronan and proteoglycan link protein 1	0.743467	3.72401	0.0411016
ENSRNOG00000038330	RGD1359508	similar to protein C33A12.3	0.584406	1.60832	0.0414605
ENSRNOG00000016322	Camk2n1	calcium/calmodulin-dependent protein kinase II inhibitor 1	-0.441481	7.32707	0.0415615
ENSRNOG00000001189	Sik1	salt-inducible kinase 1	0.672143	3.04906	0.0421059
ENSRNOG00000038047	Mt1	metallothionein 1	-0.663825	2.50963	0.0421472
ENSRNOG00000019926	Ramp1	receptor activity modifying protein 1	-0.620472	4.37788	0.0421649
ENSRNOG00000049019	Tmem170a	transmembrane protein 170A	0.486763	2.87344	0.0422076
ENSRNOG00000013679	Sema4d	semaphorin 4D	0.555582	7.01481	0.0422521
ENSRNOG00000009014	Slc35f2	solute carrier family 35, member F2	-0.562524	2.59424	0.0423737
ENSRNOG00000017857	Cul7	cullin 7	-0.373367	5.54911	0.0424628
ENSRNOG00000017702	Gpld1	glycosylphosphatidylinositol specific phospholipase D1	-0.494437	6.89709	0.0425795
ENSRNOG00000011568	Rspo3	R-spondin 3	1.0906	0.912723	0.0426416
ENSRNOG00000009902	Lrrc46	leucine rich repeat containing 46	-0.5496	2.9738	0.0431294
ENSRNOG00000025848	Sspo	SCO-spondin	-2.63491	1.16926	0.0431889
ENSRNOG00000061484	Adamts2	ADAM metallopeptidase with thrombospondin type 1 motif, 2	0.51343	3.51527	0.0432519
ENSRNOG00000034116	Gk	glycerol kinase	0.460687	3.72543	0.043477
ENSRNOG00000000164	Lamp2	lysosomal-associated membrane protein 2	0.501436	6.49532	0.0434887
ENSRNOG00000011976	Nudt7	nudix hydrolase 7	0.540393	2.46811	0.0435518
ENSRNOG00000006595	Htr3a	5-hydroxytryptamine receptor 3A	-0.849852	2.64781	0.0436464
ENSRNOG00000009910	Swap70	switching B-cell complex subunit SWAP70	0.482583	3.58166	0.0437634
ENSRNOG00000032596	RT1-T24-1	RT1 class I, locus T24, gene 1	0.848882	1.28327	0.0437879
ENSRNOG00000016538	Itga8	integrin subunit alpha 8	1.1542	1.31557	0.043822
ENSRNOG00000004713	Kcnj16	potassium voltage-gated channel subfamily J member 16	-0.653849	6.51343	0.043842
ENSRNOG00000014137	Fbln1	fibulin 1	-0.590532	5.38395	0.0439802
ENSRNOG00000009552	Serinc3	serine incorporator 3	-0.382665	7.87958	0.0441549
ENSRNOG00000019478	Irf9	interferon regulatory factor 9	0.510637	3.47103	0.0441573
ENSRNOG00000012215	Baiap2l2	BAI1-associated protein 2-like 2	-0.920272	1.70922	0.044287
ENSRNOG00000000906	Medag	mesenteric estrogen-dependent adipogenesis	0.678386	2.15942	0.0443121
ENSRNOG00000016143	Gpr162	G protein-coupled receptor 162	-0.35169	7.90687	0.0445048
ENSRNOG00000001251	Grifin	galectin-related inter-fiber protein	-0.956197	1.66677	0.0445145
ENSRNOG00000014750	Tasor	transcription activation suppressor	0.542554	3.91647	0.0446043
ENSRNOG00000019978	Parg	poly (ADP-ribose) glycohydrolase	0.838155	3.83157	0.0448764
ENSRNOG00000018170	Slc27a1	solute carrier family 27 member 1	-0.447537	8.11464	0.044977
ENSRNOG00000006114	Cfap69	cilia and flagella associated protein 69	0.662717	3.08949	0.0451489
ENSRNOG00000016545	Ift140	intraflagellar transport 140	0.533214	5.76177	0.0451519
ENSRNOG00000053560	Rhou	ras homolog family member U	0.46609	3.48708	0.0451996
ENSRNOG00000017326	Ctbp2	C-terminal binding protein 2	0.573991	4.78468	0.0452079
ENSRNOG00000048553	Iqcc	IQ motif containing C	1.00017	1.31048	0.0454114
ENSRNOG00000026080	LOC688390	hypothetical protein LOC688390	-0.777547	1.03702	0.0454717
ENSRNOG00000050996	Kctd4	potassium channel tetramerization domain containing 4	0.768265	2.82415	0.0455903
ENSRNOG00000012580	Ccdc141	coiled-coil domain containing 141	0.61448	4.47239	0.0458056
ENSRNOG00000009166	Ddx24	DEAD-box helicase 24	-0.351139	7.6305	0.0458843
ENSRNOG00000020441	Wnk4	WNK lysine deficient protein kinase 4	0.65432	2.3852	0.0459718
ENSRNOG00000002832	Slc16a2	solute carrier family 16 member 2	0.875361	4.37189	0.0459932
ENSRNOG00000007937	Krit1	KRIT1, ankyrin repeat containing	0.594705	4.42228	0.0460775
ENSRNOG00000008364	Cat	catalase	0.43077	5.28295	0.0460916
ENSRNOG00000047321	Hba-a2	hemoglobin alpha, adult chain 2	0.652024	8.78811	0.0461983
ENSRNOG00000003674	Pir	pirin	0.461888	2.97062	0.0463542
ENSRNOG00000016483	Myo16	myosin XVI	-0.337736	5.37072	0.0464073
ENSRNOG00000028341	Alkbh5	alkB homolog 5, RNA demethylase	0.374358	5.10981	0.0465843
ENSRNOG00000016031	Bicd2	BICD cargo adaptor 2	0.279509	6.34547	0.0466225
ENSRNOG00000024245	Zkscan2	zinc finger with KRAB and SCAN domains 2	-0.678411	2.90678	0.0470341
ENSRNOG00000001642	Tbc1d23	TBC1 domain family, member 23	0.483127	4.6833	0.0470597
ENSRNOG00000016172	Ric1	RIC1 homolog, RAB6A GEF complex partner 1	0.449917	4.59798	0.0471231
ENSRNOG00000010514	Cachd1	cache domain containing 1	-0.816186	5.29168	0.0472647
ENSRNOG00000007610	Gdf11	growth differentiation factor 11	-0.37843	6.42988	0.0475793
ENSRNOG00000027124	Tdg	thymine-DNA glycosylase	0.489762	4.90284	0.0476381
ENSRNOG00000019254	Dyrk1b	dual specificity tyrosine phosphorylation regulated kinase 1B	-0.306722	4.74734	0.047641
ENSRNOG00000019810	Des	desmin	-0.42179	3.54273	0.0476839
ENSRNOG00000022576	Nudt12	nudix hydrolase 12	0.413001	4.17661	0.0477148
ENSRNOG00000005825	Lyz2	lysozyme 2	0.866483	4.14623	0.0477769
ENSRNOG00000052445	Kdm7a	lysine (K)-specific demethylase 7A	0.659792	2.463	0.0477875
ENSRNOG00000053787	Mdfic	MyoD family inhibitor domain containing	0.978307	2.91798	0.0478086
ENSRNOG00000014037	Dcun1d3	defective in cullin neddylation 1 domain containing 3	0.767004	1.97539	0.0478692
ENSRNOG00000006871	Slc25a14	solute carrier family 25 member 14	-0.437976	5.28891	0.0480462
ENSRNOG00000008565	Nkiras1	NFKB inhibitor interacting Ras-like 1	0.301199	5.95061	0.0480855
ENSRNOG00000055631	Zfp280d	zinc finger protein 280D	0.624308	4.18607	0.0481181
ENSRNOG00000011063	Dennd1b	DENN domain containing 1B	0.564402	2.14604	0.0481499
ENSRNOG00000001982	Cblb	Cbl proto-oncogene B	0.548008	4.06329	0.0482606
ENSRNOG00000011994	Perp	PERP, TP53 apoptosis effector	-0.832871	2.99673	0.0485814
ENSRNOG00000021098	Rasgrp2	RAS guanyl releasing protein 2	-0.850725	5.46398	0.0487296
ENSRNOG00000002652	Rap1gap2	RAP1 GTPase activating protein 2	0.502078	6.5855	0.0488862
ENSRNOG00000019570	Gng3	G protein subunit gamma 3	-0.351745	7.67529	0.0489348
ENSRNOG00000027867	Rexo4	REX4 homolog, 3'-5' exonuclease	0.28648	5.41338	0.0490059
ENSRNOG00000029399	Bcam	basal cell adhesion molecule (Lutheran blood group)	-0.442639	5.90688	0.0490433
ENSRNOG00000018205	Ttl	tubulin tyrosine ligase	0.336961	4.37283	0.0492013
ENSRNOG00000016872	Plppr4	phospholipid phosphatase related 4	0.681372	5.2661	0.0492671
ENSRNOG00000015588	Nol3	nucleolar protein 3	-0.384775	4.65276	0.04933
ENSRNOG00000019902	Folr1	folate receptor alpha	2.12553	4.0949	0.0493739
ENSRNOG00000003891	AC118957.1	Putative preoptic regulatory factor 1	0.733116	1.37336	0.0493878
ENSRNOG00000007865	Ephb1	Eph receptor B1	-0.558404	6.80124	0.0493989
ENSRNOG00000016201	Mrps9	mitochondrial ribosomal protein S9	-0.406283	4.96495	0.0494837
ENSRNOG00000018770	Pmaip1	phorbol-12-myristate-13-acetate-induced protein 1	0.70057	2.40457	0.0494838
ENSRNOG00000007076	AABR07055919.1		0.680521	1.81534	0.0495134
ENSRNOG00000010608	Cep162	centrosomal protein 162	0.684764	1.98706	0.0495681
ENSRNOG00000000774	Gabbr1	gamma-aminobutyric acid type B receptor subunit 1	-0.375949	10.7771	0.0499253
ENSRNOG00000018179	Glt8d1	glycosyltransferase 8 domain containing 1	0.998496	3.61504	0.0499714
ENSRNOG00000015158	Pikfyve	phosphoinositide kinase, FYVE-type zinc finger containing	0.52052	5.686	0.0500716
ENSRNOG00000013491	Setx	senataxin	0.536987	4.51215	0.0500935
ENSRNOG00000003977	Dusp1	dual specificity phosphatase 1	0.490088	4.6278	0.0501312
ENSRNOG00000001573	Usp25	ubiquitin specific peptidase 25	0.536969	3.50154	0.0501739
ENSRNOG00000015692	Taok1	TAO kinase 1	0.577612	3.99265	0.0501936
ENSRNOG00000010452	LOC100363502	cytochrome c, somatic-like	0.488025	5.10329	0.0503715
ENSRNOG00000002898	Nme7	NME/NM23 family member 7	-0.43669	3.52704	0.0504515
ENSRNOG00000022921	Dact2	dishevelled-binding antagonist of beta-catenin 2	-0.401712	4.80039	0.0504817
ENSRNOG00000014025	Rasgrf1	RAS protein-specific guanine nucleotide-releasing factor 1	-0.506414	9.71563	0.0504982
ENSRNOG00000009772	Kirrel3	kirre like nephrin family adhesion molecule 3	-0.456367	7.16323	0.0505893
ENSRNOG00000022507	Twf1	twinfilin actin-binding protein 1	0.424748	3.89464	0.0510347
ENSRNOG00000017477	Mmp23	matrix metallopeptidase 23	-0.827063	1.09203	0.0512484
ENSRNOG00000010311	Dzip1	DAZ interacting zinc finger protein 1	-0.473889	7.67588	0.0513897
ENSRNOG00000036942	Tnfrsf9	TNF receptor superfamily member 9	-0.622902	1.53142	0.051478
ENSRNOG00000001781	Lmln	leishmanolysin like peptidase	0.476099	3.10867	0.0517335
ENSRNOG00000000581	Cdc40	cell division cycle 40	0.587743	4.27327	0.0517415
ENSRNOG00000021931	Uba6	ubiquitin-like modifier activating enzyme 6	0.368393	4.62225	0.0519634
ENSRNOG00000001443	Rhbdd2	rhomboid domain containing 2	-0.484028	5.65078	0.0519686
ENSRNOG00000061379	C7	complement C7	1.163	2.92007	0.0519792
ENSRNOG00000052038	Haus8	HAUS augmin-like complex, subunit 8	0.515782	2.76431	0.0520218
ENSRNOG00000016037	Mafb	MAF bZIP transcription factor B	1.03655	2.11713	0.0520454
ENSRNOG00000061146	Gar1	GAR1 ribonucleoprotein	-0.462917	3.35105	0.0522917
ENSRNOG00000008428	Drd2	dopamine receptor D2	-1.10558	4.55143	0.0522986
ENSRNOG00000005338	Drd5	dopamine receptor D5	-1.20879	0.711342	0.0523838
ENSRNOG00000004294	Ascl1	achaete-scute family bHLH transcription factor 1	0.940171	1.25915	0.0525116
ENSRNOG00000001754	Wdr53	WD repeat domain 53	-0.436527	3.23456	0.0526101
ENSRNOG00000012686	Pomc	proopiomelanocortin	1.68558	3.02056	0.052764
ENSRNOG00000033747	Sp110	SP110 nuclear body protein	0.427828	2.83092	0.0528503
ENSRNOG00000005270	Sycp3	synaptonemal complex protein 3	0.936675	1.28806	0.0531131
ENSRNOG00000047406	RGD1308544	LOC361192	-1.00958	3.62679	0.0532076
ENSRNOG00000017642	Acbd5	acyl-CoA binding domain containing 5	0.587832	3.36969	0.0533563
ENSRNOG00000055608	LOC102548695	zinc finger protein 45-like	-0.452266	4.27757	0.0535244
ENSRNOG00000034031	Vstm2l	V-set and transmembrane domain containing 2 like	-0.832068	6.43412	0.0535253
ENSRNOG00000011619	Myo9a	myosin IXA	0.520658	4.35693	0.0536768
ENSRNOG00000000800	Man1a1	mannosidase, alpha, class 1A, member 1	0.56881	4.16372	0.0537557
ENSRNOG00000023216	Ccdc17	coiled-coil domain containing 17	0.613472	1.67024	0.0537805
ENSRNOG00000045961	Lyrm7	LYR motif containing 7	0.398704	4.01678	0.0538225
ENSRNOG00000016566	Arhgap39	Rho GTPase activating protein 39	0.437414	5.67607	0.0538286
ENSRNOG00000055925	Zc3h7b	zinc finger CCCH-type containing 7B	-0.350076	8.9315	0.0538681
ENSRNOG00000037853	Rarres1	retinoic acid receptor responder 1	-0.531373	2.92005	0.0539146
ENSRNOG00000018950	Fa2h	fatty acid 2-hydroxylase	0.436439	6.20239	0.0539309
ENSRNOG00000014530	Nav2	neuron navigator 2	0.625699	4.84388	0.0539811
ENSRNOG00000028014	Cryzl1	crystallin zeta like 1	-0.416142	5.13276	0.0540626
ENSRNOG00000058522	Fam214a	family with sequence similarity 214, member A	0.382373	4.76229	0.0543756
ENSRNOG00000061515	Fbxo45	F-box protein 45	0.479464	2.6913	0.0545489
ENSRNOG00000016573	Dgat2	diacylglycerol O-acyltransferase 2	0.494619	4.77553	0.0546542
ENSRNOG00000022804	Foxp4	forkhead box P4	-0.478688	5.64665	0.0548559
Table S1. Differentially expressed genes (DEG) between all groups of comparison.
